# Supplementary material for: Single-cell transcriptomics uncovers key immune drivers of vaccine efficacy in cattle
Source: BMC Genomics. 2025 Aug 18;26:750. doi: 10.1186/s12864-025-11915-0 (PMC12359925; doi:10.1186/s12864-025-11915-0)
Supplement: Supplementary file 3 — Supplementary Material 3 [file 12864_2025_11915_MOESM3_ESM.xlsx]

## Sheet: CD4_T
GeneID	p_val	avg_log2FC	p_val_adj
JSP.1	0	1.99026	0
BOLA	6.3e-215	-1.00812	1.08e-210
ENSBTAG00000052397	1.91e-208	5.23888	3.25e-204
COX1	2.46e-113	0.683675	4.21e-109
COX2	1.28e-99	0.626982	2.18e-95
ENSBTAG00000054008	1.91e-97	1.90394	3.26e-93
ENSBTAG00000052325	5.63e-96	-2.94602	9.62e-92
ENSBTAG00000051845	1.05e-74	-0.919889	1.79e-70
ENSBTAG00000031205	1.22e-51	5.31789	2.08e-47
ENSBTAG00000007075	5.25e-46	1.0042	8.97e-42
CYTB	2.01e-43	-0.371202	3.43e-39
PAPPA	1.14e-37	-2.84426	1.95e-33
ENSBTAG00000025398	3.61e-33	0.900146	6.17e-29
ENSBTAG00000019018	5.41e-30	5.34192	9.24e-26
ENSBTAG00000053664	6.18e-29	3.14562	1.05e-24
ENSBTAG00000032057	4.38e-26	-4.18521	7.48e-22
RPLP2	5.55e-23	-0.225669	9.47e-19
ENSBTAG00000049995	5.73e-23	0.783749	9.79e-19
UBD	5.09e-21	0.291243	8.69e-17
ITGA4	3.1e-19	0.441124	5.3e-15
GIMAP7.3	6.42e-18	0.363399	1.1e-13
IFI27	1.09e-17	1.46885	1.85e-13
PTPRC	1.09e-17	0.271813	1.87e-13
CXCR4	8.24e-17	-0.74852	1.41e-12
ENSBTAG00000052270	1e-16	-5.1449	1.71e-12
ENSBTAG00000019017	6.65e-16	1.48581	1.14e-11
ENSBTAG00000054768	8.48e-16	1.88605	1.45e-11
ENSBTAG00000047764	1.88e-15	1.05799	3.2e-11
MIF	1.54e-14	0.648328	2.62e-10
ANXA1	1.67e-14	0.71957	2.85e-10
ENSBTAG00000020684	2.57e-14	0.443551	4.39e-10
ND5	1.63e-13	-0.257896	2.78e-09
PELI1	2.23e-13	-0.470779	3.8e-09
PNRC1	4.07e-13	-0.28501	6.94e-09
ENSBTAG00000045580	5.6e-13	2.34832	9.56e-09
ATP6	1.14e-12	0.201038	1.94e-08
ARL6IP1	4.13e-12	0.385282	7.05e-08
HERPUD1	1.55e-11	-0.608654	2.64e-07
ENSBTAG00000037510	1.67e-11	0.353118	2.85e-07
ND4L	3.08e-11	-0.302629	5.27e-07
ENSBTAG00000052869	3.66e-11	1.36537	6.24e-07
TRA2B	3.85e-11	-0.27771	6.57e-07
RPL38	6.16e-11	-0.182602	1.05e-06
JMJD1C	1.34e-10	-0.261992	2.29e-06
ENSBTAG00000050846	1.36e-10	-0.68987	2.32e-06
ENSBTAG00000000432	2.21e-10	0.258208	3.78e-06
GSTP1.1	3.03e-10	0.451243	5.17e-06
SBF2	5.01e-10	1.04991	8.56e-06
ATF3	5.89e-10	-0.543332	1.01e-05
ENSBTAG00000031825	8.64e-10	2.61338	1.48e-05
SFMBT2	8.78e-10	-0.337782	1.5e-05
SRSF7	8.8e-10	-0.274751	1.5e-05
IRF1	9.77e-10	-0.291702	1.67e-05
ENSBTAG00000053419	1.16e-09	-1.2085	1.99e-05
DHX9	1.21e-09	-0.36432	2.07e-05
GIMAP7.1	1.26e-09	0.378368	2.16e-05
CDH20	2.02e-09	-1.48429	3.45e-05
PTGR1	2.09e-09	-0.819025	3.57e-05
MARCHF6	2.13e-09	-0.407093	3.63e-05
ENSBTAG00000048782	2.54e-09	0.122097	4.33e-05
WC1-12	4.1e-09	2.01909	7.01e-05
TMSB4X	4.15e-09	0.160245	7.09e-05
RIMBP2	4.3e-09	-0.873406	7.34e-05
TMA7	5.56e-09	-0.257939	9.49e-05
RPS26	5.75e-09	-0.155883	9.81e-05
B2M	6.73e-09	0.121107	0.000114844
MLF1	6.76e-09	-1.13704	0.000115411
ENSBTAG00000053459	7.7e-09	-0.722777	0.000131497
GBP4	1.13e-08	0.51552	0.000192666
PLAC8B	1.87e-08	0.181284	0.000319547
SLA	2.11e-08	-0.534177	0.000360457
ZBTB10	3.39e-08	-0.799338	0.000578255
TDRD9	3.62e-08	1.53211	0.000618088
KLF11	3.72e-08	-0.98252	0.000635865
RNASET2	3.97e-08	-0.811269	0.000677401
FUOM	4.69e-08	-0.835888	0.000800119
ENSBTAG00000040331	5.18e-08	0.421063	0.000884952
ENSBTAG00000025385	5.42e-08	-0.309454	0.000925801
IFI27L2	5.88e-08	0.432685	0.00100373
SH3BGRL3	6.82e-08	0.207075	0.00116408
ANXA4	7.13e-08	-0.855231	0.00121682
ENSBTAG00000049855	7.17e-08	-0.297808	0.0012243
MMP3	9.04e-08	-3.27627	0.00154287
STAT3	1.1e-07	-0.275432	0.00187307
EXOC3L4	1.34e-07	-1.17178	0.00228533
TOPORS	1.37e-07	-0.29158	0.0023422
EIF1	1.47e-07	-0.135446	0.00250692
OSTF1	1.51e-07	0.277458	0.00258006
GGPS1	1.59e-07	-0.84854	0.00270843
ENSBTAG00000014417	1.59e-07	-0.518513	0.00272128
PDE4D	1.64e-07	-0.635966	0.00279861
WWP1	1.81e-07	0.211238	0.00309859
PLCL2	1.85e-07	0.25933	0.00315922
RPS28	1.89e-07	-0.122911	0.00322561
PPIL4	2.1e-07	-0.346562	0.00359359
SAMHD1	2.12e-07	0.147933	0.00361581
MAPK8	2.62e-07	-0.299614	0.00446659
ENSBTAG00000053373	2.62e-07	1.19238	0.00448155
SUMO1	2.71e-07	-0.661172	0.00462674
ENSBTAG00000024272	2.75e-07	1.15664	0.00468718
KIF27	2.91e-07	-0.655739	0.00496972
SERINC1	2.93e-07	-0.324449	0.00499941
TRA2A	2.93e-07	-0.268853	0.00500253
NUP107	3.25e-07	-0.333929	0.00554767
PPP1R2	3.6e-07	-0.301702	0.00615197
MSH4	3.69e-07	-0.924344	0.00630484
RPS4X	3.72e-07	-0.149634	0.00635547
ENSBTAG00000053950	4.85e-07	-1.23562	0.00828538
HDGFL3	5.21e-07	-0.804519	0.00890057
GUCY1B1	7.19e-07	-0.611255	0.0122765
PLA2G16	7.45e-07	0.441718	0.0127148
ENSBTAG00000040144	1.01e-06	1.55525	0.0172556
ELP6	1.03e-06	-0.657704	0.017532
EIF4A2	1.07e-06	-0.211302	0.0182177
BOLA-NC1	1.13e-06	0.154536	0.019294
CLIC1	1.16e-06	0.243355	0.019753
ENSBTAG00000011511	1.23e-06	0.229324	0.0210728
CCR7	1.32e-06	-0.462589	0.0224952
ENSBTAG00000006383	1.37e-06	-0.907456	0.0234658
RBBP6	1.38e-06	-0.301625	0.0236292
DBNDD2	1.42e-06	0.692689	0.0241617
SSH2	1.55e-06	-0.252951	0.0264054
DDX21	2.16e-06	-0.254868	0.0368102
GIMAP8	2.16e-06	0.365847	0.0369654
NOP58	2.24e-06	-0.216139	0.0382411
JUN	2.26e-06	-0.224613	0.0386543
RABGAP1L	2.31e-06	-0.305341	0.039465
SDE2	2.53e-06	-0.323337	0.0432606
PNPLA4	2.55e-06	-1.08776	0.0436138
FOSB	2.62e-06	-0.495321	0.0447166
TRAF3IP3	2.66e-06	0.306901	0.0453811
UBALD2	2.87e-06	-0.211725	0.0490609
AFF4	2.89e-06	-0.254383	0.049266

## Sheet: CD14_Mono
GeneID	p_val	avg_log2FC	p_val_adj
LAP	9.53e-07	-4.85915	0.0162666
ENSBTAG00000032057	1.12e-21	-3.86182	1.91e-17
CCDC80	1.44e-07	-3.61862	0.002464
THSD7B	2.82e-09	-3.07713	4.82e-05
ENSBTAG00000052325	1.73e-78	-3.02406	2.96e-74
PAPPA	3.66e-16	-2.63676	6.24e-12
ENSBTAG00000039714	1.03e-27	-2.43068	1.77e-23
CD36	5.33e-16	-2.24708	9.11e-12
PROK2	3.17e-08	-2.04421	0.000541229
PNPLA4	4.09e-11	-2.04304	6.99e-07
OSM	1.45e-08	-1.64003	0.0002474
ENSBTAG00000009656	4.4e-90	-1.59106	7.52e-86
ENSBTAG00000023026	4.17e-09	-1.57041	7.12e-05
RNF24	1.53e-18	-1.54731	2.61e-14
SEMA6A	2.74e-07	-1.52892	0.00468704
HPSE	4.08e-09	-1.38457	6.97e-05
ENSBTAG00000051633	4.12e-11	-1.35917	7.03e-07
ENSBTAG00000053950	5.39e-08	-1.33947	0.000919811
ATP1B1	2.84e-07	-1.28429	0.00485154
ENSBTAG00000053419	9.72e-07	-1.21529	0.0165918
IL1B	2.09e-09	-1.19807	3.56e-05
FAM13A	1.24e-06	-1.19637	0.0211
SCLT1	2.01e-13	-1.17923	3.43e-09
IL1RAP	2.05e-23	-1.14728	3.5e-19
BOLA	1.89e-182	-1.13972	3.22e-178
ENSBTAG00000051082	3.72e-12	-1.12828	6.35e-08
RGL1	2.31e-06	-1.1228	0.0395076
IGFLR1	1.03e-09	-1.1085	1.76e-05
AREG	1.13e-06	-1.10683	0.0192208
NR4A3	1.28e-10	-1.06821	2.19e-06
ENSBTAG00000021237	9.76e-07	-1.06574	0.0166735
CXCL5	7.24e-13	-1.05981	1.24e-08
PLAUR	1.34e-22	-1.04289	2.29e-18
EREG	1.41e-20	-1.03943	2.41e-16
ACOD1	2.97e-12	-1.02829	5.07e-08
NGLY1	2.76e-13	-1.01979	4.72e-09
MET	1.38e-09	-0.998401	2.36e-05
ABTB2	7.11e-11	-0.98098	1.21e-06
MMAB	5.47e-08	-0.972478	0.000934037
EDN1	4.39e-15	-0.960601	7.5e-11
CLEC6A	2.96e-10	-0.938061	5.06e-06
DHX34	3.74e-08	-0.925151	0.000638886
DEFB4A	2.75e-07	-0.910092	0.00468839
ANKRD22	2.95e-07	-0.903131	0.00503484
CXCR4	6.32e-10	-0.895302	1.08e-05
ITGB8	2.3e-06	-0.860066	0.0392625
FAM20A	2.64e-10	-0.834279	4.51e-06
GPAT3	9.09e-13	-0.796385	1.55e-08
PRSS2	1.17e-14	-0.79224	1.99e-10
RAPH1	1.3e-07	-0.786564	0.00222704
ANKRD28	2.17e-14	-0.776638	3.7e-10
ENSBTAG00000053459	6.06e-15	-0.762459	1.03e-10
ELN	2.07e-11	-0.749808	3.54e-07
C5AR1	2.78e-11	-0.731274	4.75e-07
ENSBTAG00000011961	4.93e-07	-0.727816	0.00841506
MARCHF3	1.26e-07	-0.725897	0.00214999
FUOM	4.01e-27	-0.711139	6.85e-23
HLX	1.23e-06	-0.709864	0.0209584
SGK1	1.33e-15	-0.692464	2.27e-11
DUSP16	6.89e-10	-0.691005	1.18e-05
CEP78	2.4e-07	-0.687234	0.00410029
BBLN	3.45e-33	-0.680244	5.9e-29
NPC1	4.2e-20	-0.679317	7.18e-16
ENSBTAG00000050510	7.7e-14	-0.676977	1.32e-09
PRDM1	2.08e-11	-0.663266	3.55e-07
IL10	2.3e-11	-0.66258	3.92e-07
ENSBTAG00000055205	4.34e-07	-0.63762	0.00741694
ENSBTAG00000050846	6.66e-23	-0.630715	1.14e-18
SFMBT2	4.83e-09	-0.616862	8.25e-05
SNAI1	2.08e-06	-0.613792	0.0355301
NEDD9	2.5e-09	-0.6119	4.26e-05
TMEM65	5.13e-14	-0.606632	8.75e-10
NUPR1	4.37e-07	-0.602581	0.00745676
FMNL3	2.27e-06	-0.594175	0.0387764
RANBP9	1.56e-11	-0.591894	2.66e-07
MARCKS	3.22e-11	-0.580645	5.5e-07
NINJ1	1.55e-09	-0.571709	2.65e-05
NOCT	1.03e-10	-0.563883	1.75e-06
FNIP2	8.79e-07	-0.555372	0.0150056
TIPARP	2.82e-12	-0.553245	4.81e-08
DUSP10	3.11e-09	-0.551156	5.3e-05
ZBTB10	7.97e-07	-0.549357	0.0136074
NECTIN2	1.23e-06	-0.540024	0.021072
ENSBTAG00000053153	1.17e-06	-0.535597	0.0199896
CLEC4A	3.96e-08	-0.533255	0.000676528
JMY	1.37e-06	-0.531893	0.0233626
ST7	3.71e-07	-0.505626	0.00633173
GAB2	2.26e-19	-0.505465	3.86e-15
PPP1R15B	7.63e-07	-0.504461	0.0130242
ANKRD33B	2.2e-07	-0.497096	0.00375267
PLAU	1.82e-07	-0.494245	0.00310055
FCGRT	1.26e-29	-0.493937	2.15e-25
EPG5	8.34e-09	-0.493284	0.000142413
PADI4	1.05e-06	-0.490176	0.0178786
MAPK1	2.73e-13	-0.489919	4.67e-09
CXCL8	9.46e-08	-0.480591	0.00161499
CIZ1	1.33e-07	-0.475485	0.00226716
BLZF1	2.8e-09	-0.474908	4.78e-05
CCL16	4.07e-10	-0.472911	6.96e-06
ARL14EP	1.26e-10	-0.472799	2.15e-06
CDK17	3.53e-10	-0.471891	6.03e-06
SOAT1	9.94e-17	-0.464561	1.7e-12
DUT	5.39e-07	-0.456123	0.00920761
SQSTM1	5.17e-16	-0.452986	8.83e-12
SLC23A2	5.75e-13	-0.448009	9.82e-09
SMIM3	3.23e-09	-0.447537	5.51e-05
PTGER4	1.23e-06	-0.447377	0.0210555
MAP3K2	4.28e-13	-0.445582	7.31e-09
UBAP1	3.82e-20	-0.434622	6.52e-16
CDK6	3.95e-07	-0.434233	0.00674157
RASGEF1B	1.06e-06	-0.432582	0.0180825
TAGAP	2.43e-08	-0.430284	0.000415091
ODC1	1.5e-06	-0.429613	0.0255824
RYBP	1.39e-14	-0.427814	2.37e-10
BCL2L11	1.09e-08	-0.424773	0.000186961
ELL2	4.14e-07	-0.420639	0.0070765
SEC24D	1.95e-06	-0.419633	0.0333049
CWC25	1.77e-06	-0.418188	0.0302372
ZFAND6	4.58e-12	-0.415296	7.82e-08
DUSP6	2.95e-09	-0.405414	5.05e-05
RIC1	1.51e-09	-0.40502	2.58e-05
MAPK8	8.13e-14	-0.395316	1.39e-09
NUDT4	1.05e-13	-0.394991	1.79e-09
PRDX5	4.49e-10	-0.392144	7.67e-06
RAPGEF6	1.16e-07	-0.389247	0.00197283
NDFIP1	3.58e-08	-0.389102	0.000611084
RETN	1.43e-08	-0.388806	0.000244377
MAPKAPK2	1.58e-10	-0.388247	2.7e-06
CSGALNACT2	7.94e-10	-0.3882	1.36e-05
ID2	3.04e-09	-0.384051	5.19e-05
CPT1A	4.63e-13	-0.38	7.9e-09
MGST1	2.06e-19	-0.379962	3.52e-15
NIBAN3	1.96e-07	-0.376959	0.0033542
ARRDC3	2.63e-06	-0.373904	0.0449025
CD9	7.82e-07	-0.365911	0.0133467
QKI	9.07e-18	-0.362506	1.55e-13
LRRFIP2	6.99e-11	-0.358883	1.19e-06
NUP107	8.27e-07	-0.353851	0.014114
IRAK2	1.82e-10	-0.352096	3.1e-06
MAP3K8	7.39e-09	-0.345132	0.000126138
ETS2	2.57e-06	-0.344658	0.0438717
WDR7	1.82e-06	-0.339975	0.0311155
ABHD5	1.01e-06	-0.333414	0.0172317
STK38	6.38e-09	-0.333262	0.000108961
GCH1	3.5e-07	-0.331376	0.00597805
CSNK1A1	1.16e-13	-0.327431	1.98e-09
MAP1LC3A	2.16e-06	-0.316745	0.0367996
TRIB1	2e-10	-0.313252	3.42e-06
JMJD1C	5.82e-13	-0.301963	9.93e-09
TUBA1B	1.31e-06	-0.295152	0.0223978
SLC11A1	2.28e-10	-0.287193	3.9e-06
NDEL1	5e-09	-0.28559	8.54e-05
AKIRIN2	1.09e-08	-0.281245	0.000185821
GADD45A	4.54e-08	-0.2806	0.000775012
RABGEF1	2.89e-08	-0.275725	0.000493874
ATP2B1	1.69e-12	-0.271131	2.88e-08
IFNGR2	1.64e-08	-0.270237	0.000280313
RPLP2	3.1e-23	-0.268951	5.3e-19
EIF5	1.74e-14	-0.263606	2.97e-10
GSAP	1.8e-08	-0.260221	0.00030757
TANK	5.1e-07	-0.260062	0.00870535
RPL38	3.05e-18	-0.257507	5.21e-14
PELI1	6.5e-10	-0.256565	1.11e-05
S100A8	1.81e-06	-0.244986	0.0309142
CSF3R	3.56e-07	-0.241101	0.00608261
TMEM156	1.48e-07	-0.235786	0.00252835
PICALM	3.94e-09	-0.235049	6.73e-05
LAMP1	7.55e-16	-0.233554	1.29e-11
LYZ	6.35e-17	-0.233259	1.08e-12
TNFRSF1A	2.27e-06	-0.232084	0.0387965
RPSA	5.23e-13	-0.229902	8.93e-09
SRGN	6.51e-13	-0.215669	1.11e-08
NPAS2	6.42e-20	-0.214889	1.1e-15
RPL26	1.45e-12	-0.213942	2.48e-08
FTH1	1.31e-08	-0.211235	0.000223157
CD44	1.03e-06	-0.210563	0.0175784
RPS15A	1.49e-12	-0.208223	2.55e-08
RPS28	7.19e-19	-0.208139	1.23e-14
RPL37	2.07e-14	-0.204504	3.53e-10
RPS11	8.57e-24	-0.20002	1.46e-19
RPL27A	3.23e-16	-0.198678	5.51e-12
FAU	2.73e-23	-0.197856	4.67e-19
ZC3H10	7.25e-11	-0.189122	1.24e-06
CAPZA1	3.79e-07	-0.187566	0.00646492
RPS15	1.49e-12	-0.187179	2.55e-08
ND1	3.91e-12	-0.186559	6.67e-08
RPS20	7.53e-12	-0.186149	1.29e-07
RAB8B	1.68e-07	-0.183468	0.00286582
RPL37A	4.85e-11	-0.181248	8.28e-07
IFRD1	9.16e-09	-0.180346	0.000156392
SSR2	3.06e-08	-0.175239	0.000522821
EIF1	1.82e-08	-0.171368	0.000311363
RPL30	8.69e-12	-0.169106	1.48e-07
CYTB	1.38e-10	-0.165923	2.36e-06
H3-3B	4.65e-07	-0.165218	0.00794271
RPS21	1.01e-08	-0.160299	0.000171762
OAZ1	1.09e-06	-0.159297	0.0186134
RPL27	6.35e-11	-0.157994	1.08e-06
RPS27	3.81e-08	-0.157059	0.00065118
RPL11	8.36e-10	-0.156719	1.43e-05
RPL34	1.47e-09	-0.155778	2.51e-05
RPS24	1.79e-12	-0.151968	3.06e-08
PABPC1	1.68e-08	-0.148258	0.000286173
RPL19	9.89e-09	-0.148129	0.000168954
RPL35A	2.21e-08	-0.145841	0.000377494
RBM39	2.92e-07	-0.14501	0.00498569
RPL22	6.81e-07	-0.142504	0.0116266
RPS3	1.32e-07	-0.135144	0.00225955
RPS27A	6.98e-09	-0.133851	0.000119129
RPS23	1.28e-06	-0.129924	0.0218039
RPS7	1.2e-08	-0.122405	0.000205143
RPL13A	4.84e-07	-0.117942	0.0082561
ACTB	1.98e-07	0.113042	0.00338049
ATP6	6.55e-08	0.117693	0.00111895
CFD	9.94e-07	0.133736	0.016973
B2M	4.65e-11	0.135161	7.94e-07
PSAP	2.61e-06	0.137274	0.0445002
ENSBTAG00000048782	1.16e-13	0.145752	1.99e-09
SELL	1.04e-06	0.170018	0.0177197
XDH	2.58e-06	0.176695	0.0440529
ARHGAP15	1.02e-07	0.184401	0.00174281
MEF2A	8.37e-09	0.18943	0.000142877
DPYD	1.37e-08	0.192552	0.000234081
INPP5D	8.68e-07	0.199098	0.0148189
OSTF1	2.14e-06	0.199809	0.0364699
PLAC8B	1.6e-09	0.200013	2.73e-05
TMSB4X	5.17e-18	0.210214	8.83e-14
PRKCB	3.6e-07	0.214197	0.00614253
DOCK2	6.36e-07	0.216924	0.0108577
CCDC88A	9.73e-07	0.218538	0.0166093
SHISA5	2.47e-07	0.220212	0.00421274
APRT	4.76e-09	0.222133	8.13e-05
F13A1	4.65e-15	0.22728	7.93e-11
RBPJ	1.32e-06	0.228568	0.0225504
TBC1D5	1.76e-08	0.230325	0.000299807
BMP2K	9.1e-07	0.232013	0.0155442
VMP1	5.12e-09	0.232224	8.74e-05
COP1	2.59e-08	0.236658	0.000442729
CST3	1.77e-09	0.237968	3.03e-05
PTPRC	1.41e-12	0.242165	2.41e-08
ASH1L	4.15e-08	0.243339	0.000708268
S100A10	3.99e-11	0.247761	6.81e-07
SSH2	1.02e-06	0.247928	0.0173373
HERC2	4.09e-08	0.250999	0.000698118
PRRC2C	7.43e-07	0.254472	0.0126952
GSTP1.1	3.53e-07	0.258983	0.00603518
SPCS2	1.3e-06	0.260861	0.0222825
CTSS	2.96e-23	0.262952	5.05e-19
SKAP2	5.23e-13	0.264805	8.93e-09
SNX13	5.89e-07	0.265178	0.0100539
JUN	1.58e-06	0.265894	0.0269431
DMXL1	2.25e-06	0.266285	0.0383645
PNISR	3.52e-08	0.266803	0.000601325
CD74	1.05e-24	0.266857	1.8e-20
SYK	1.01e-09	0.267936	1.72e-05
TNFAIP8	1.03e-07	0.268188	0.00176448
URI1	1e-07	0.270027	0.00171264
ATP5F1B	6.99e-07	0.272232	0.0119379
PLXNC1	1.61e-06	0.274318	0.0275172
HPRT1	4.37e-07	0.275398	0.00746014
DDX17	5.58e-09	0.276026	9.52e-05
ASRGL1	7.98e-15	0.276682	1.36e-10
C10H15orf48	4.12e-15	0.281208	7.03e-11
COMMD3	1.55e-07	0.281999	0.00263829
COX2	2.47e-34	0.28318	4.21e-30
BOLA-DMB	2.14e-18	0.285509	3.65e-14
PSMB8	1.83e-19	0.290439	3.12e-15
CYRIA	8.71e-08	0.292506	0.00148744
MCL1	1.45e-06	0.292632	0.0247436
MGST3	1.01e-06	0.292982	0.0171874
SRGAP2	1.75e-07	0.293757	0.00299568
CALCOCO2	1.18e-08	0.294027	0.000201518
AOAH	1.42e-09	0.297612	2.42e-05
SP110	2.87e-06	0.300693	0.0490608
STX8	1.41e-08	0.301021	0.000241556
PDCD4	5.67e-08	0.301752	0.000967405
ENSBTAG00000047088	6.81e-07	0.302792	0.0116281
GPHN	8.71e-11	0.304065	1.49e-06
ENSBTAG00000011511	7.56e-09	0.304462	0.000129017
NLRP1	1.4e-06	0.305897	0.023825
ANXA1	1.33e-07	0.308285	0.00227437
UBE2E2	7.22e-10	0.310268	1.23e-05
ME2	5e-07	0.310573	0.00853382
ANXA3	3.09e-07	0.311832	0.00526931
SNX6	2.57e-06	0.313106	0.0438957
KLF13	3.98e-11	0.314878	6.8e-07
CLEC12A	4.63e-11	0.315337	7.91e-07
ENSBTAG00000020684	3.35e-16	0.315575	5.72e-12
ARL6IP1	4.82e-09	0.316203	8.23e-05
TNFAIP3	1.21e-10	0.316811	2.07e-06
CUL5	3.11e-07	0.316997	0.00531618
BOLA-NC1	4.66e-18	0.317861	7.96e-14
ENSBTAG00000049995	3.53e-09	0.325063	6.03e-05
TMOD3	3.84e-08	0.325251	0.000656465
PIP4K2A	9.11e-09	0.327744	0.000155543
RCSD1	3.87e-08	0.328232	0.00066145
SELENOT	1.75e-07	0.328744	0.00298407
PSEN1	1.27e-07	0.341147	0.00217275
TET3	6.11e-08	0.342265	0.00104411
ZEB2.1	1.51e-09	0.342424	2.58e-05
ENSBTAG00000009664	1.02e-08	0.344096	0.000174316
ITCH	3.42e-10	0.344937	5.83e-06
LRRC8D	2.9e-06	0.345188	0.049525
BOLA-DRA	1.84e-27	0.345689	3.14e-23
CASP4	8.94e-08	0.346584	0.001527
ADK	4.21e-07	0.346881	0.00719468
ASAH1	1.47e-06	0.350484	0.0250977
TAP2	9.27e-07	0.350495	0.0158246
PSMB10	1.93e-08	0.35107	0.000328857
CHD9	1.67e-07	0.353271	0.00285258
SOS1	5.29e-08	0.354243	0.000903552
VPS29	2e-09	0.361161	3.41e-05
SPOP	1.93e-06	0.3634	0.0329571
UQCR10	3.07e-09	0.36568	5.24e-05
STK4	6.35e-10	0.366145	1.08e-05
COX1	4.43e-59	0.366871	7.56e-55
POLG2	3.88e-07	0.367499	0.00663327
FRMD4B	1.11e-07	0.368436	0.00190176
GRAMD1C	9e-07	0.372274	0.0153729
PSME2	4.65e-12	0.37371	7.94e-08
TMCC1	1.83e-07	0.375149	0.00312472
COA3	1.14e-06	0.375676	0.0194556
CLECL1P	2.35e-09	0.376526	4.01e-05
SLC8A1	3.04e-09	0.376544	5.2e-05
SNX10	3.19e-22	0.377669	5.44e-18
MCTP2	2.18e-08	0.378205	0.000373031
UST	9.64e-10	0.382825	1.65e-05
TDRD3	1.89e-08	0.384496	0.000322595
ATAD1	1.1e-06	0.388594	0.0187756
BLA-DQB	6.54e-27	0.390188	1.12e-22
VNN2	1.96e-07	0.407873	0.00334174
OAS1Y	5.74e-11	0.414356	9.8e-07
NMI	5.9e-10	0.416928	1.01e-05
EVA1C	2.54e-07	0.417871	0.00434464
GNAQ	1.21e-12	0.419589	2.07e-08
DERA	1.26e-07	0.422491	0.00215307
ZMYND11	1.4e-07	0.423247	0.00238493
OAS1X	5.47e-08	0.423524	0.000933782
TNS3	2.97e-07	0.426517	0.00506582
ENSBTAG00000013919	2.59e-31	0.42861	4.42e-27
PSMB9	7.17e-21	0.430841	1.22e-16
SLC30A7	2.09e-09	0.433261	3.56e-05
KYNU	2.51e-09	0.433565	4.28e-05
BOLA-DMA	4.45e-26	0.436042	7.6e-22
PAK1	6.34e-07	0.437988	0.0108178
KIDINS220	6.93e-09	0.438478	0.000118253
FGD2	1.34e-09	0.440323	2.28e-05
SAMHD1	8.06e-16	0.443471	1.38e-11
ENSBTAG00000022489	1.89e-10	0.445943	3.23e-06
GTDC1	1.09e-06	0.447203	0.0185975
MX1	7.71e-13	0.449193	1.32e-08
PLA2G7	1.12e-13	0.458158	1.92e-09
MRPL20	1.94e-06	0.460815	0.0331783
CREG1	4.23e-08	0.462549	0.000721568
TAP1	2.3e-11	0.467228	3.93e-07
ARNT	4.44e-07	0.4751	0.00757413
FKBP15	2.1e-09	0.475752	3.59e-05
SDHD	3.22e-10	0.480594	5.49e-06
HEATR5B	5e-07	0.480999	0.00854103
PRDX2	2.61e-07	0.484421	0.00446179
MBTD1	1.18e-06	0.48961	0.0202091
ENSBTAG00000049346	6.34e-16	0.489935	1.08e-11
ENSBTAG00000053681	1.41e-06	0.497754	0.0240772
RELCH	2.68e-09	0.501453	4.58e-05
IER2	2.55e-15	0.501735	4.36e-11
CWF19L2	8.16e-07	0.502177	0.013929
MX2	7.93e-10	0.502452	1.35e-05
IFI6	4.6e-24	0.513646	7.85e-20
TFEC	2.57e-16	0.515574	4.39e-12
ARHGAP31	2.74e-06	0.516698	0.0467139
ATG4C	2.26e-06	0.52187	0.0386413
ENSBTAG00000037605	2.16e-29	0.527504	3.69e-25
TNFSF10	6e-11	0.527763	1.02e-06
STAT1	2.09e-21	0.533672	3.56e-17
PIBF1	2.23e-08	0.536129	0.000381135
RNF169	1.65e-09	0.554613	2.82e-05
KIAA0232	4.43e-08	0.556206	0.000756478
HNMT	2.38e-10	0.564842	4.06e-06
TTLL7	7.85e-11	0.565893	1.34e-06
PARP14	2.71e-13	0.56995	4.63e-09
BFSP2	1.08e-06	0.571093	0.0184789
TRPC6	1.94e-06	0.579742	0.0331499
NFE2L3	4.51e-07	0.582116	0.00769778
DNAJC10	2.85e-06	0.587201	0.0486534
SHQ1	3.42e-08	0.58943	0.000584291
TDRD7	2.37e-08	0.589758	0.000404267
ABCC13	4.87e-08	0.600125	0.000830887
MARCHF1	8.62e-16	0.606129	1.47e-11
AFG1L	1.29e-09	0.616077	2.2e-05
GDA	4.31e-22	0.621374	7.37e-18
LAP3	8.83e-11	0.622814	1.51e-06
ITGA4	2.12e-15	0.648546	3.62e-11
EGR1	4.5e-10	0.649555	7.69e-06
ENSBTAG00000049983	5.34e-08	0.663006	0.000911364
ENSBTAG00000051655	2.08e-07	0.674524	0.00355485
RIGI	1.86e-08	0.674709	0.000318246
MIB1	4.31e-07	0.676415	0.00736543
ENSBTAG00000052059	7.36e-07	0.677199	0.0125626
ANG2	1.71e-21	0.684005	2.91e-17
ANAPC7	5.66e-07	0.686559	0.00966547
ENSBTAG00000037799	4.23e-11	0.701721	7.22e-07
ZNF8	2.37e-06	0.704983	0.0403931
NEDD4L	8.6e-07	0.708539	0.0146771
UEVLD	2.82e-08	0.71007	0.00048118
IFITM3	1.11e-21	0.715235	1.9e-17
ICA1	1.53e-06	0.730977	0.0260985
BOLA-DQB	1.43e-20	0.756159	2.44e-16
SYNJ2BP	4.91e-08	0.759393	0.000838395
CDH10	1.53e-22	0.759638	2.6e-18
ENSBTAG00000001143	1.02e-13	0.770444	1.74e-09
CERS6	2.59e-10	0.770923	4.42e-06
BoLA	1.28e-13	0.775615	2.19e-09
CALHM6	1.73e-10	0.781262	2.95e-06
DIP2C	2.81e-11	0.785812	4.79e-07
DEFB10	1.39e-09	0.789599	2.37e-05
C11H2orf42	2.3e-06	0.804899	0.0392333
VPS45	8.78e-07	0.823921	0.0149913
MCTP1	1.04e-24	0.841492	1.78e-20
MIF	2.32e-18	0.857347	3.96e-14
PPP1R9A	2.01e-07	0.8683	0.00343025
ENSBTAG00000019017	3.59e-07	0.920185	0.0061319
ENSBTAG00000049294	8.49e-08	0.959556	0.00144882
ENSBTAG00000001308	1.46e-08	0.971689	0.000248663
ENSBTAG00000038625	4.49e-10	0.981387	7.66e-06
ENSBTAG00000053144	2.18e-10	1.01748	3.72e-06
GAPT	9.09e-10	1.02248	1.55e-05
ENSBTAG00000047764	9.9e-35	1.02301	1.69e-30
CSF2RA	4.61e-10	1.03644	7.87e-06
ENSBTAG00000037634	8.94e-10	1.03824	1.53e-05
CRIM1	8.93e-16	1.08222	1.52e-11
ENSBTAG00000038233	5.99e-11	1.11753	1.02e-06
AFDN	1.69e-19	1.11875	2.88e-15
KYAT3	4.91e-09	1.12551	8.38e-05
GBP2	2.63e-18	1.14097	4.49e-14
ENSBTAG00000007075	2.92e-65	1.1491	4.99e-61
STARD13	5.9e-13	1.15906	1.01e-08
ENSBTAG00000052869	4.39e-27	1.17556	7.49e-23
GBP4	2.02e-11	1.20751	3.44e-07
ENSBTAG00000054768	2.83e-16	1.41126	4.83e-12
BPI	3.14e-16	1.42789	5.36e-12
CD180	1.31e-06	1.43211	0.0224076
ENSBTAG00000051047	1.88e-12	1.65335	3.21e-08
ENSBTAG00000053373	1.4e-21	1.71946	2.38e-17
CCDC106	8.41e-07	1.74859	0.014364
JSP.1	0	2.08218	0
GBP6.1	1.19e-07	2.2627	0.00203266
ENSBTAG00000054008	3.32e-134	2.30642	5.67e-130
ADAM23	1.78e-06	2.39589	0.0304633
ENSBTAG00000052397	7.57e-84	3.25915	1.29e-79
ENSBTAG00000053664	6.22e-64	3.34644	1.06e-59
ENSBTAG00000045580	4.52e-52	3.44845	7.72e-48
ENSBTAG00000031205	2.14e-19	4.51329	3.66e-15
EPHA4	4.75e-12	5.34597	8.11e-08
ENSBTAG00000019018	6.49e-106	6.72289	1.11e-101

## Sheet: CD16_Mono
GeneID	p_val	avg_log2FC	p_val_adj
ENSBTAG00000009656	3.95e-12	-1.77002	6.75e-08
CCL3	2.69e-07	-1.15828	0.00458829
BOLA	6.9e-18	-1.11422	1.18e-13
ENSBTAG00000049855	2.79e-06	-0.825417	0.0476367
BLA-DQB	1.3e-09	0.761866	2.22e-05
ENSBTAG00000037605	5.79e-09	0.914605	9.88e-05
ENSBTAG00000047764	4.29e-09	1.92238	7.33e-05
JSP.1	1.12e-29	1.9307	1.91e-25
ENSBTAG00000052397	2.03e-06	2.13519	0.0347084
ENSBTAG00000053373	8.59e-07	2.44787	0.0146692
ENSBTAG00000054008	7.19e-15	2.78907	1.23e-10
ENSBTAG00000053664	1.61e-06	3.25332	0.0274314
ENSBTAG00000019018	1.73e-16	6.76295	2.96e-12

## Sheet: NK
GeneID	p_val	avg_log2FC	p_val_adj
JSP.1	7.6089e-245	1.92444	1.29922e-240
BOLA	2.81298e-120	-0.911262	4.80316e-116
ENSBTAG00000052397	8.02679e-94	4.37003	1.37057e-89
COX1	7.08071e-75	0.642965	1.20903e-70
COX2	1.14223e-70	0.668244	1.95036e-66
ENSBTAG00000054008	5.02632e-47	2.35713	8.58244e-43
PAPPA	4.55895e-43	-4.71944	7.78441e-39
ENSBTAG00000052325	8.79568e-38	-2.32606	1.50186e-33
ENSBTAG00000031205	1.53344e-35	5.68171	2.61834e-31
RPLP2	2.32172e-31	-0.28414	3.96433e-27
ENSBTAG00000049995	8.9113e-30	1.0458	1.52161e-25
RPS28	1.33577e-27	-0.280092	2.28083e-23
RPL37	6.14784e-27	-0.276107	1.04974e-22
ENSBTAG00000051845	1.16665e-25	-0.797329	1.99205e-21
RPL37A	1.67169e-25	-0.277016	2.8544e-21
RPL38	1.17886e-24	-0.340014	2.0129e-20
RPS26	7.49928e-21	-0.272194	1.2805e-16
ENSBTAG00000020684	2.55138e-20	0.786709	4.35649e-16
RPL39	5.07262e-20	-0.294605	8.66149e-16
LY6E	3.93174e-18	-1.12822	6.71344e-14
ENSBTAG00000053664	1.76576e-17	2.61664	3.01504e-13
FUOM	4.39401e-17	-1.06852	7.50278e-13
TMIGD2	5.2371e-17	-1.18244	8.94234e-13
ENSBTAG00000050846	9.04504e-17	-0.75122	1.54444e-12
RPLP1	1.459e-16	-0.189078	2.49125e-12
CTSW	2.3525e-16	-0.446103	4.01689e-12
CCL5	3.30864e-16	0.453903	5.6495e-12
RPS27	3.78289e-16	-0.202967	6.45928e-12
GNAQ	1.8287e-15	0.615616	3.12251e-11
ENSBTAG00000049855	5.23977e-15	-0.399993	8.9469e-11
ENSBTAG00000025385	5.31324e-15	-0.604093	9.07236e-11
RPL26	8.39711e-15	-0.208742	1.43381e-10
CYTB	1.31098e-14	-0.264879	2.2385e-10
ENSBTAG00000053459	2.57395e-14	-0.814706	4.39501e-10
ADHFE1	4.44043e-14	-1.19427	7.58204e-10
CXCR4	5.44643e-14	-0.810557	9.29978e-10
ATP8B4	1.02562e-13	-0.994946	1.75125e-09
ENSBTAG00000019018	1.17528e-13	4.30266	2.00679e-09
RPL27A	1.73543e-13	-0.170257	2.96325e-09
ENSBTAG00000054525	2.08449e-13	-2.36797	3.55927e-09
RIPOR2	9.07525e-13	0.392151	1.5496e-08
FAU	8.22386e-12	-0.1552	1.40422e-07
TSPO	1.21025e-11	-0.390102	2.06651e-07
CD84	1.38058e-11	-0.472972	2.35733e-07
ZNF414	2.46253e-11	-0.9617	4.20476e-07
UBD	4.80029e-11	0.276604	8.19649e-07
ENSBTAG00000052869	4.8291e-11	2.40733	8.24569e-07
SELL	6.03067e-11	-1.14949	1.02974e-06
CX3CR1	7.95334e-11	0.78735	1.35803e-06
MS4A8	8.41763e-11	-1.04321	1.43731e-06
ATP1B1	1.15898e-10	-0.831906	1.97896e-06
GNLY	1.20648e-10	0.898092	2.06007e-06
ENSBTAG00000007075	1.93544e-10	0.504003	3.30477e-06
ENSBTAG00000025398	2.01467e-10	0.644174	3.44006e-06
ENSBTAG00000006383	2.03516e-10	-1.07918	3.47503e-06
PTPRC	3.07183e-10	0.289436	5.24514e-06
TMA7	3.42896e-10	-0.399429	5.85494e-06
ITGAL	4.89899e-10	0.362352	8.36503e-06
ZEB2	7.52593e-10	0.336413	1.28505e-05
ZBTB10	8.17013e-10	-0.688001	1.39505e-05
RPS29	8.84492e-10	-0.179349	1.51027e-05
TRERF1	1.41706e-09	0.73742	2.41963e-05
GPR183	1.52329e-09	-1.48156	2.60102e-05
RPL34	2.18206e-09	-0.137735	3.72587e-05
RPS25	2.48783e-09	-0.128231	4.24796e-05
RPL36	2.79156e-09	-0.177937	4.7666e-05
ZC3H10	3.27964e-09	-0.144795	5.59998e-05
RPLP0	3.33476e-09	-0.166514	5.6941e-05
HCST	3.91739e-09	-0.383531	6.68894e-05
SQSTM1	4.88457e-09	-0.39103	8.34041e-05
ENSBTAG00000046324	5.94991e-09	0.268483	0.000101595
RPS15A	8.99183e-09	-0.190533	0.000153535
JUND	1.06719e-08	-0.316106	0.000182223
HERPUD1	1.10787e-08	-0.380407	0.000189169
ATP5MK	1.30568e-08	-0.377299	0.000222946
S100A4	1.34634e-08	-0.777598	0.000229887
SLCO5A1	1.46702e-08	-1.18797	0.000250493
IL12RB2	2.021e-08	-0.332759	0.000345086
CD81	2.17857e-08	0.52977	0.000371991
CHN2	2.69893e-08	0.652484	0.000460843
RAP1B	3.16526e-08	0.253968	0.000540468
ZFP36	3.29864e-08	-0.448245	0.000563243
SRSF7	3.40989e-08	-0.263254	0.000582238
ENSBTAG00000053740	3.86365e-08	-1.15463	0.000659717
ZEB2.1	3.93451e-08	0.412341	0.000671818
GAR1	4.36711e-08	-1.00505	0.000745684
RPS21	5.66988e-08	-0.171226	0.000968132
PTI	6.34929e-08	-1.24377	0.00108414
MIF	6.49996e-08	0.649326	0.00110987
ITGA6	7.182e-08	-0.597905	0.00122633
S100A13	8.00219e-08	-1.05692	0.00136637
RPS16	9.63265e-08	0.341916	0.00164477
ENSBTAG00000053373	1.10353e-07	1.54654	0.00188427
BTG2	1.14122e-07	-0.479495	0.00194864
HNRNPA1	1.17193e-07	-0.228398	0.00200108
EOMES	1.33077e-07	-0.535752	0.00227229
GUCY1B1	1.36165e-07	-0.718381	0.00232502
GALNT10	1.59064e-07	0.510004	0.00271602
NPAS2	2.25768e-07	-0.100442	0.00385499
ENSBTAG00000009943	2.35249e-07	-0.473222	0.00401687
PPM1H	2.51647e-07	-1.45054	0.00429687
TAGAP	2.63639e-07	-0.337421	0.00450164
ENSBTAG00000032057	2.83364e-07	-2.93072	0.00483844
UGCG	2.96743e-07	-0.606603	0.00506689
UBA52	3.22204e-07	-0.110446	0.00550164
KLF3	3.30248e-07	0.580105	0.00563898
RPS19	3.73713e-07	-0.109807	0.00638115
ENSBTAG00000048353	3.7809e-07	-0.766708	0.00645588
ENSBTAG00000045580	4.05102e-07	2.68549	0.00691712
MARCHF3	4.13833e-07	-0.551564	0.0070662
CAMKMT	4.65972e-07	-0.307663	0.00795647
IL7R	5.96771e-07	-0.907503	0.0101899
RALGPS2	6.79726e-07	0.767697	0.0116063
ENSBTAG00000047764	9.88306e-07	1.02838	0.0168753
ENSBTAG00000047816	1.04813e-06	1.33428	0.0178969
LANCL2	1.0507e-06	-0.497664	0.0179407
ENSBTAG00000049969	1.08601e-06	-0.822219	0.0185436
RPS4X	1.10465e-06	-0.143966	0.0188619
VIM	1.24952e-06	-0.22566	0.0213355
ENSBTAG00000047449	1.28102e-06	0.328081	0.0218734
DDX5	1.35784e-06	-0.145916	0.0231852
JUN	1.53846e-06	-0.296289	0.0262692
LPCAT3	1.77331e-06	-0.771428	0.0302792
UBB	1.86948e-06	-0.105823	0.0319214
FDX1	1.90607e-06	-0.58941	0.0325462
RPL10	1.93171e-06	-0.113163	0.0329839
SH3GLB1	1.97369e-06	-0.286544	0.0337008
ACVR2A	2.07601e-06	-0.746345	0.0354478
ENSBTAG00000014417	2.10244e-06	-0.806969	0.0358992
RPL35	2.37964e-06	-0.127121	0.0406324
HOPX	2.38318e-06	0.219516	0.0406929
H3-3B	2.45815e-06	-0.157751	0.0419728
TRPM3.1	2.4628e-06	-5.2926	0.0420522
NME3	2.53944e-06	-0.738506	0.043361
SEC61G	2.65046e-06	-0.361759	0.0452567
EEF1A1	2.70293e-06	-0.119792	0.0461526

## Sheet: NKT
GeneID	p_val	avg_log2FC	p_val_adj
ENSBTAG00000052270	1.03e-23	-5.89206	1.76e-19
ENSBTAG00000032057	1.67e-11	-4.07969	2.85e-07
VWA2	6.68e-10	-2.91732	1.14e-05
PAPPA	6.01e-10	-2.86955	1.03e-05
ENSBTAG00000052325	7.99e-26	-2.63461	1.36e-21
CPT1C	7.76e-11	-2.56127	1.32e-06
ENSBTAG00000050438	5.4e-07	-2.55912	0.00921466
PDK2	3.45e-08	-2.14107	0.000589656
EPB41L3	7.82e-07	-2.02376	0.0133453
CYTH3	3.05e-11	-1.98144	5.2e-07
ZDHHC23	1.97e-06	-1.96104	0.0335702
ZNF395	8.58e-07	-1.81112	0.0146574
SLIT3	4.99e-09	-1.74113	8.52e-05
PACS2	2.53e-06	-1.70336	0.0431828
CCSER1	2.3e-06	-1.68768	0.0392481
MYO1D	5.92e-10	-1.55904	1.01e-05
SPRY2	9.37e-17	-1.50192	1.6e-12
ENSBTAG00000009943	4.34e-08	-1.43998	0.000740689
SLC16A9	5.05e-09	-1.28041	8.63e-05
EPB41L2	1.07e-06	-1.24579	0.0182517
CRTAM	4.39e-10	-1.20275	7.5e-06
BOLA	4.3e-68	-1.05579	7.35e-64
TTC3	2.63e-07	-0.963302	0.00448882
ATP1B1	4.59e-07	-0.952271	0.0078333
SCMH1	4.11e-08	-0.940737	0.000702326
ENSBTAG00000022204	2.59e-06	-0.889156	0.0441765
MEF2A	1.32e-08	-0.883776	0.000225969
ZEB1	4.86e-07	-0.87545	0.00830615
MAP3K8	2.14e-06	-0.866471	0.0365763
ENSBTAG00000051457	4.99e-09	-0.850811	8.52e-05
CD7	1.45e-08	-0.837504	0.00024831
ENSBTAG00000053459	6.9e-07	-0.816281	0.011787
AFF3	1.77e-09	-0.800959	3.02e-05
NBEA	1.47e-06	-0.757367	0.0250414
ENSBTAG00000049855	2.7e-13	-0.731669	4.62e-09
PVRIG	3.79e-08	-0.714791	0.000646721
CXCR4	1.16e-07	-0.693856	0.00198496
PIK3R1	3.03e-08	-0.649457	0.000518144
CTSW	7.24e-11	-0.589281	1.24e-06
SF1	6.63e-07	-0.583337	0.0113278
TGFBR1	2.85e-06	-0.579211	0.0485911
FTL	6.28e-07	-0.578242	0.0107234
SLC2A13	2.85e-06	-0.567221	0.0485916
CAMK4	1.79e-06	-0.448976	0.0305581
ENSBTAG00000048781	1.38e-07	-0.42964	0.0023632
KMT2E	2.25e-07	-0.422354	0.00384056
RPS4X	1.29e-11	-0.353839	2.21e-07
CYTB	2.23e-12	-0.324737	3.8e-08
RPL37A	3.92e-13	-0.291241	6.69e-09
SLC4A7	7.55e-07	-0.259085	0.0128846
RPL38	8.32e-09	-0.258007	0.000142
RPLP2	3.19e-14	-0.253228	5.44e-10
EEF1A1	6.25e-10	-0.242909	1.07e-05
RPS28	2.7e-09	-0.237394	4.61e-05
RPS25	4.37e-09	-0.228988	7.47e-05
RPS14	8.56e-08	-0.197938	0.0014618
RPL37	1.2e-06	-0.193079	0.020457
RPL34	1.96e-07	-0.19025	0.00335218
RPL23	2.5e-08	-0.183658	0.000426807
RPS5	5.43e-07	-0.178326	0.00926406
RPL14	1.19e-07	-0.1741	0.00202935
RPL27A	4.17e-07	-0.168983	0.00712072
RPS24	1.81e-07	-0.159466	0.00309498
RPS18	2.91e-06	-0.15746	0.0496265
CD52	8.3e-08	0.211123	0.00141738
ENSBTAG00000048782	1.45e-14	0.267832	2.47e-10
LCP1	2.3e-06	0.277583	0.039272
TMSB4X	2.97e-15	0.286644	5.08e-11
ARHGDIB	1.41e-07	0.296503	0.00241517
B2M	1.76e-15	0.303862	3.01e-11
SRGN	8.73e-09	0.310558	0.000149037
CFL1	1.44e-07	0.325459	0.00245719
CALM1	3.49e-09	0.335822	5.95e-05
LAPTM5	1.23e-10	0.363493	2.11e-06
RAC2	4.86e-09	0.364707	8.31e-05
GMFG	1.7e-08	0.364949	0.00029013
MYL6	8.96e-11	0.367551	1.53e-06
PFN1	3.5e-10	0.371102	5.98e-06
H3-3A	1.85e-13	0.371882	3.16e-09
CORO1A	4.69e-10	0.374382	8.01e-06
ACTG1	1.64e-09	0.41364	2.81e-05
S100A10	7.42e-07	0.418576	0.0126761
APBB1IP	4.81e-09	0.419481	8.21e-05
ENSBTAG00000000432	1.86e-08	0.422694	0.000318184
PTPRC	1.05e-12	0.423132	1.8e-08
EPSTI1	1.24e-06	0.432279	0.0211531
ENO1	1.47e-07	0.438413	0.00250185
ACTB	2.5e-13	0.438655	4.27e-09
ARPC5	6.4e-08	0.44648	0.00109244
PSMB8	9.19e-15	0.473749	1.57e-10
GIMAP7.1	1.97e-06	0.47723	0.033564
SH3BGRL3	2.41e-14	0.483385	4.11e-10
ITGB1	2.22e-07	0.508185	0.00379112
THEMIS	1.81e-06	0.512725	0.0309302
GABARAPL2	4.84e-07	0.532311	0.00826352
UBD	6.04e-18	0.535004	1.03e-13
COX2	8.34e-28	0.535195	1.42e-23
MSN	1.49e-09	0.567612	2.55e-05
CD3D	4.1e-07	0.574249	0.00699997
UNC119	5.14e-09	0.597191	8.77e-05
YWHAQ	1.75e-08	0.598078	0.000299597
STAT1	4.17e-08	0.609436	0.000711776
GLCCI1	3.92e-08	0.617462	0.000669255
HOPX	1.49e-12	0.640004	2.54e-08
CAB39L	1.19e-06	0.640054	0.0203444
ENSBTAG00000020684	7.15e-11	0.642285	1.22e-06
GRK5	2.33e-06	0.642678	0.0397436
CD81	2.81e-07	0.644425	0.00480575
COX1	1.31e-44	0.68497	2.24e-40
BOLA-NC1	2.1e-16	0.717665	3.59e-12
CD4	1.79e-06	0.732913	0.0305524
RUNX1	5.76e-14	0.779066	9.83e-10
ITGAL	1.97e-16	0.80123	3.36e-12
ADGRG1	1.01e-08	0.811222	0.000171793
ZEB2	2.27e-09	0.817036	3.88e-05
ENSBTAG00000049297	8.31e-07	0.826068	0.0141877
TSPAN2	1.97e-06	0.852024	0.0336807
FAM162A	3.99e-07	0.901863	0.00682053
ZEB2.1	1.59e-07	0.939766	0.00271947
ENSBTAG00000049995	7.71e-15	1.01463	1.32e-10
RAB22A	1.98e-10	1.02992	3.37e-06
ENSBTAG00000011019	3.63e-10	1.03701	6.2e-06
ENSBTAG00000025398	1.53e-16	1.07774	2.62e-12
ENSBTAG00000007075	3.59e-26	1.23129	6.13e-22
FCGR3A	1.57e-08	1.24396	0.00026835
ANXA1	3.22e-20	1.32318	5.5e-16
ENSBTAG00000047764	3.21e-08	1.36373	0.000548804
CCL4	1.95e-08	1.51444	0.000332999
ENSBTAG00000054008	1.17e-26	1.92335	1.99e-22
ENSBTAG00000052869	1.14e-06	1.96829	0.0194407
JSP.1	4.03e-124	2.16276	6.88e-120
ENSBTAG00000053664	3.32e-11	2.24725	5.66e-07
ENSBTAG00000045580	5.38e-10	3.29975	9.19e-06
ENSBTAG00000052397	1.26e-54	3.80577	2.14e-50
ENSBTAG00000031205	3.27e-08	4.89821	0.000558458
ENSBTAG00000019018	2.78e-06	5.90315	0.04755

## Sheet: CD8_T
GeneID	p_val	avg_log2FC	p_val_adj
JSP.1	9.52e-54	1.73274	1.63e-49
ENSBTAG00000052325	7.55e-34	-3.23862	1.29e-29
BOLA	3.41e-25	-0.72966	5.83e-21
ENSBTAG00000052397	8.05e-22	3.23373	1.37e-17
ENSBTAG00000054008	4.61e-14	1.69068	7.88e-10
COX1	1.41e-13	0.519564	2.4e-09
ENSBTAG00000031205	1.22e-12	5.85049	2.08e-08
COX2	2e-12	0.496471	3.41e-08
ENSBTAG00000051845	1.48e-10	-0.865466	2.53e-06
ENSBTAG00000025398	2.69e-07	1.10217	0.00458476
SBF2	1.83e-06	1.84308	0.0312094
CYTB	2.07e-06	-0.2059	0.0353397
TENM4	2.5e-06	1.69723	0.0426358

## Sheet: DN_T
GeneID	p_val	avg_log2FC	p_val_adj
JSP.1	8.83e-12	1.64826	1.51e-07
ENSBTAG00000052397	5.09e-09	6.69859	8.68e-05
ENSBTAG00000051845	5.14e-08	-1.44753	0.000877898
BOLA	2.44e-06	-0.770963	0.0417372

## Sheet: CD8+_gdT
GeneID	p_val	avg_log2FC	p_val_adj
JSP.1	1.37e-143	1.97255	2.34e-139
ENSBTAG00000052397	2e-47	3.30103	3.41e-43
BOLA	3.24e-45	-0.715144	5.54e-41
ENSBTAG00000054008	3.02e-35	2.04438	5.16e-31
COX1	1.19e-34	0.517148	2.03e-30
ENSBTAG00000052325	1.54e-29	-2.26651	2.62e-25
COX2	2.99e-27	0.493479	5.1e-23
UBD	4.13e-25	0.633209	7.05e-21
ENSBTAG00000007075	8.12e-25	1.12681	1.39e-20
ENSBTAG00000051845	5.91e-19	-1.17591	1.01e-14
ENSBTAG00000031205	4.66e-18	5.39205	7.96e-14
ENSBTAG00000000336	6.54e-15	3.80709	1.12e-10
ENSBTAG00000039714	3.47e-12	-2.30511	5.92e-08
KLHL24	4.64e-11	-0.522632	7.92e-07
ENSBTAG00000053664	5.95e-11	4.02758	1.02e-06
BOLA-NC1	1.53e-10	0.750723	2.62e-06
ENSBTAG00000015061	3.06e-10	6.71918	5.22e-06
ENSBTAG00000019018	3.46e-09	6.41626	5.91e-05
IFI27	4.64e-09	1.03573	7.93e-05
ENSBTAG00000049995	7.98e-09	0.783964	0.000136292
SIDT1	9.72e-09	0.988683	0.000166043
SFMBT2	2.09e-08	-1.09121	0.000356235
ENSBTAG00000032057	2.11e-08	-3.4752	0.000361123
ENSBTAG00000053950	3.68e-08	-1.78371	0.000628758
MAPK8	6.52e-08	-0.360935	0.00111337
THSD7B	1.67e-07	-5.01153	0.00285055
ENSBTAG00000050292	2.53e-07	-4.78397	0.00431926
ENSBTAG00000025398	2.81e-07	0.673287	0.00480132
LSM4	5.69e-07	0.808625	0.00972314
ND2	9.49e-07	0.179747	0.0161966
ENSBTAG00000047764	1.03e-06	0.839992	0.0175577
LRRFIP2	1.07e-06	-0.598651	0.0182539
PNRC1	1.18e-06	-0.200734	0.020131
ZNF644	1.2e-06	-0.298129	0.0204688
MIF	1.78e-06	0.484532	0.0303461
ENSBTAG00000040331	2.04e-06	0.668415	0.0348625
RPLP2	2.34e-06	-0.17789	0.0398857

## Sheet: CD8-_gdT
GeneID	p_val	avg_log2FC	p_val_adj
THSD7B	2.04e-73	-8.82274	3.48e-69
ENSBTAG00000052270	2.45e-199	-7.64263	4.18e-195
ENSBTAG00000032057	8.05e-22	-3.63666	1.38e-17
ENSBTAG00000052325	1.11e-146	-2.59208	1.9e-142
PAPPA	5.23e-38	-2.55496	8.93e-34
PLCB4	1.84e-33	-1.93596	3.14e-29
ENSBTAG00000050292	2.03e-17	-1.85822	3.47e-13
PNPLA4	2.67e-07	-1.6342	0.00456736
ENSBTAG00000053950	1.17e-12	-1.54284	1.99e-08
ENSBTAG00000048353	4.52e-29	-1.30487	7.71e-25
RNASET2	8.63e-47	-1.29815	1.47e-42
ENSBTAG00000039714	7.8e-09	-1.19453	0.000133256
BOLA	0	-1.18571	0
H4C3.2	4.3e-10	-1.11851	7.34e-06
ENSBTAG00000053459	3.61e-25	-1.03234	6.16e-21
EGFL8	2.47e-07	-1.03134	0.00421901
NR4A3	4.1e-11	-0.999138	7e-07
IFI47	2.55e-90	-0.939937	4.36e-86
PRSS2	3.8e-24	-0.931968	6.49e-20
GUCY1B1	3.55e-28	-0.903288	6.06e-24
NFKBID	1.38e-15	-0.879163	2.35e-11
MLF1	1.82e-14	-0.792145	3.11e-10
ENSBTAG00000052434	2.24e-06	-0.787748	0.0381669
RGCC	2.07e-08	-0.774509	0.000353935
EVA1C	1.68e-07	-0.756787	0.00287509
USP49	1.65e-10	-0.754606	2.82e-06
BTG2	1.93e-10	-0.753553	3.3e-06
ENSBTAG00000050846	3.46e-43	-0.718979	5.9e-39
BTBD3	2.27e-08	-0.687913	0.000387957
ZNF250	1.26e-06	-0.685401	0.0215957
ENSBTAG00000006383	9.74e-09	-0.668456	0.000166385
ANKRD33B	4.93e-17	-0.641605	8.43e-13
ELL2	8.33e-15	-0.63504	1.42e-10
RNF150	7.6e-09	-0.627913	0.000129733
ARHGEF3	1.7e-29	-0.621296	2.9e-25
BLOC1S4	1.37e-07	-0.59256	0.00234491
ANXA4	6.93e-16	-0.587639	1.18e-11
ACACA	7.74e-13	-0.58722	1.32e-08
MRM2	5.03e-08	-0.583934	0.00085908
SPRYD4	1.48e-06	-0.561734	0.0252967
PDCL	5.31e-07	-0.560433	0.00907096
EBF4	3.55e-07	-0.555301	0.00605788
ATF3	3.19e-22	-0.550227	5.44e-18
CXCR4	1.04e-33	-0.544657	1.77e-29
RORA	1.3e-45	-0.540147	2.22e-41
HERPUD1	1.27e-18	-0.526552	2.16e-14
KLF11	9.86e-09	-0.519228	0.000168356
ENSBTAG00000048875	2.28e-16	-0.518736	3.89e-12
RBM7	1.97e-11	-0.51862	3.37e-07
ENSBTAG00000052735	2.49e-09	-0.514588	4.25e-05
SQLE	2.06e-06	-0.511683	0.0351486
SERINC1	1.37e-22	-0.510591	2.33e-18
MPZL1	2.53e-09	-0.505006	4.31e-05
SAR1B	4.17e-07	-0.500276	0.00711546
LPCAT3	2.18e-13	-0.494783	3.72e-09
ODC1	2.33e-23	-0.48811	3.97e-19
CWC25	3.53e-12	-0.484088	6.02e-08
BAG4	1.65e-09	-0.483558	2.82e-05
GPR132	4.26e-11	-0.476326	7.27e-07
ZFP36	3.4e-14	-0.476125	5.8e-10
ENSBTAG00000004472	1.28e-19	-0.475395	2.19e-15
PPIL4	4.82e-21	-0.474846	8.23e-17
NFKBIA	8.62e-48	-0.467062	1.47e-43
SOBP	2.31e-07	-0.466933	0.00395041
TNFRSF10D	3.34e-19	-0.464303	5.7e-15
SQSTM1	3.39e-21	-0.46371	5.79e-17
KLHL24	9.16e-15	-0.461556	1.56e-10
SUMO1	2.33e-08	-0.454849	0.000397869
SSX2IP	1.46e-08	-0.449549	0.000248627
UMPS	6.34e-08	-0.445215	0.00108273
RAB9A	2.56e-06	-0.441395	0.0437644
ZFP36L1	2.28e-23	-0.440693	3.9e-19
H3-3B	6.96e-115	-0.438508	1.19e-110
MPP7	4.87e-07	-0.436738	0.00831806
ZNF414	9.21e-08	-0.43654	0.00157324
MAP3K2	7.86e-07	-0.430596	0.0134258
ATAD2.1	7.92e-10	-0.42882	1.35e-05
CSRNP1	4.98e-12	-0.426814	8.5e-08
SFMBT2	6.47e-19	-0.424204	1.1e-14
TRAF4	9.82e-07	-0.422895	0.0167671
PIM3	4.28e-07	-0.42014	0.00730679
GPR183	4.07e-22	-0.416993	6.94e-18
ZHX1	5.06e-07	-0.413054	0.00863511
ALYREF	2.2e-16	-0.410475	3.75e-12
LY86	9.94e-07	-0.405367	0.016964
PNPT1	7.64e-10	-0.403888	1.3e-05
RELB	3.38e-14	-0.403795	5.77e-10
TBC1D15	9.53e-09	-0.403714	0.000162679
SENP5	1.07e-10	-0.403232	1.83e-06
RIPK2	3.31e-07	-0.402682	0.00564332
P2RY10	1.06e-06	-0.402405	0.0180938
ENSBTAG00000054998	1.35e-17	-0.400217	2.3e-13
CRYBB1	1.24e-08	-0.39747	0.000212144
MARCHF6	1.17e-26	-0.397425	2e-22
ARL14EP	5.26e-13	-0.394626	8.98e-09
SLA	1.45e-10	-0.393689	2.48e-06
RGS1	3.23e-23	-0.392861	5.51e-19
NUP107	1.63e-13	-0.390282	2.78e-09
NGDN	1.02e-08	-0.385158	0.000173892
CNOT9	1.72e-08	-0.38483	0.000293897
VPS37A	7.12e-09	-0.383156	0.000121593
NAA25	1.04e-10	-0.383123	1.78e-06
ENSBTAG00000052575	2.53e-08	-0.378614	0.000432071
HMGCR	4.67e-08	-0.378452	0.000796782
ENSBTAG00000017734	8.15e-11	-0.377281	1.39e-06
FCGRT	8.75e-14	-0.375105	1.49e-09
DUSP1	1.83e-19	-0.37339	3.13e-15
CDYL2	1.17e-06	-0.371301	0.0199534
POLR2K	2.2e-08	-0.371	0.000374983
POLR3F	2.11e-06	-0.3697	0.0360986
NFKBIB	4.67e-07	-0.369353	0.00797065
EHD1	6.8e-09	-0.366767	0.000116102
HMGB2	1.93e-22	-0.366275	3.29e-18
CPT1A	3.85e-09	-0.365852	6.57e-05
FOSB	1.06e-10	-0.36228	1.8e-06
SCMH1	5.89e-10	-0.36163	1.01e-05
NQO2	7.69e-07	-0.360783	0.0131334
GABPB1	1.65e-10	-0.358702	2.82e-06
TRAK2	1.72e-06	-0.358631	0.0294173
CIRBP	5.97e-22	-0.35507	1.02e-17
SPCS3	4.41e-17	-0.354443	7.52e-13
ENSBTAG00000049855	1.51e-34	-0.352598	2.58e-30
RBM3	1.74e-13	-0.352494	2.97e-09
NSUN4	6.63e-07	-0.351949	0.0113268
RANBP9	3.68e-08	-0.348431	0.00062918
TMEM71	3.91e-12	-0.3479	6.67e-08
TRIP4	6.19e-07	-0.347172	0.0105679
SOCS5	2.37e-11	-0.344703	4.04e-07
LSG1	3.28e-11	-0.343339	5.59e-07
TNFRSF1B	7.8e-10	-0.33842	1.33e-05
RIF1	2.04e-06	-0.33754	0.0347588
SNRPB2	1.54e-11	-0.337278	2.63e-07
RPLP2	1.75e-164	-0.33678	2.98e-160
SC5D	1.47e-07	-0.334922	0.0025101
BCLAF1	1.37e-15	-0.331678	2.35e-11
CLK4	4.61e-11	-0.330862	7.87e-07
RCAN3	1.71e-07	-0.329956	0.00292311
ENSBTAG00000052790	1.2e-07	-0.327858	0.00204642
H2AC6	1.76e-06	-0.326565	0.0301208
PELI1	1.34e-13	-0.326077	2.28e-09
LMBR1	1.32e-06	-0.322922	0.0224785
RNF138	8.48e-07	-0.318604	0.0144771
CCDC186	4.46e-08	-0.31695	0.000761834
REL	5.24e-16	-0.315113	8.94e-12
PDE4B	1.31e-07	-0.314692	0.00224468
PCSK6	2.19e-07	-0.311493	0.00374572
FOS	9.4e-23	-0.311048	1.6e-18
TAGAP	3.92e-14	-0.310544	6.7e-10
GORASP2	4.21e-07	-0.310184	0.00718763
COQ10B	7.38e-13	-0.308417	1.26e-08
YTHDF3	1.65e-09	-0.30713	2.81e-05
CDKN2D	1.56e-07	-0.306633	0.00266438
GGNBP2	1.25e-09	-0.303672	2.14e-05
ARNTL	1.59e-07	-0.303306	0.00271911
GARS1	1.53e-08	-0.303184	0.000261869
ENSBTAG00000014417	6.06e-08	-0.303182	0.00103491
GADD45B	1.56e-12	-0.302188	2.66e-08
TMA7	1.39e-22	-0.299846	2.38e-18
CNOT6L	2.73e-18	-0.299762	4.67e-14
CHD1	1.56e-11	-0.298341	2.66e-07
LANCL2	4.15e-09	-0.2977	7.08e-05
PPP3R1	2.34e-09	-0.297087	3.99e-05
ENSBTAG00000048707	1.78e-07	-0.293433	0.00304207
KRAS	1.01e-06	-0.293229	0.0172598
RBBP6	5.76e-13	-0.29249	9.83e-09
ENTREP2	1.49e-06	-0.291723	0.0255017
PLAA	1.26e-06	-0.291464	0.0215029
MRPL1	2.29e-06	-0.291154	0.0391844
RABGEF1	1.05e-06	-0.290166	0.0178588
KIF27	2.41e-08	-0.290154	0.000411279
IFRD1	2.93e-08	-0.288793	0.000499877
YAF2	1.96e-06	-0.288386	0.0334314
PPP6C	6.38e-07	-0.287769	0.0108948
UBE2B	2.19e-14	-0.285369	3.73e-10
DENND5A	1.01e-17	-0.284162	1.73e-13
ZFP36L2	4.27e-27	-0.282772	7.29e-23
NUP98	6.7e-08	-0.282733	0.00114445
MAPK8	3.96e-14	-0.282628	6.77e-10
CCNL1	5.01e-21	-0.280415	8.56e-17
SETD2	7.35e-07	-0.279786	0.0125557
PRPF18	3.9e-07	-0.279536	0.00665211
STAT3	1.27e-14	-0.276196	2.16e-10
LUC7L2	1.74e-08	-0.275775	0.000297725
PARL	4.92e-08	-0.275458	0.00084094
HBS1L	1.51e-07	-0.274607	0.00257425
TGIF1	2.19e-07	-0.272582	0.00374749
SUCO	3.44e-10	-0.2725	5.87e-06
NFKB1	1.74e-18	-0.272036	2.97e-14
TAX1BP1	5.15e-16	-0.27178	8.8e-12
AIMP1	1.03e-09	-0.271703	1.76e-05
CNBP	5.13e-20	-0.271692	8.76e-16
DDX21	1.14e-11	-0.271229	1.94e-07
ARIH2	1.12e-06	-0.268706	0.0191622
RIOK3	2.11e-12	-0.261573	3.6e-08
CAPZA1	8.65e-10	-0.259407	1.48e-05
YWHAZ	1.93e-15	-0.25876	3.3e-11
ERGIC2	7.81e-09	-0.258664	0.000133277
KMT2E	3.53e-28	-0.258622	6.03e-24
SDE2	5.84e-08	-0.258338	0.000998025
ND4L	3.41e-10	-0.256147	5.83e-06
DNAJC2	3.18e-08	-0.255734	0.000543179
IRF1	5.67e-08	-0.255721	0.000968405
ATF4	2.14e-17	-0.254887	3.65e-13
COPS9	2.03e-07	-0.253676	0.00346489
SF1	5.27e-08	-0.25326	0.000900374
SAP18	1.16e-12	-0.252623	1.98e-08
HBP1	2.21e-07	-0.251536	0.00377144
RPL26	2.15e-61	-0.250889	3.67e-57
PPP1R2	3.6e-10	-0.250256	6.15e-06
RABGAP1L	5.58e-08	-0.249479	0.000953234
CHCHD2	1.84e-08	-0.24939	0.000314335
RAB27A	5.19e-08	-0.248079	0.000885972
TRA2B	8.91e-22	-0.245609	1.52e-17
OTUD4	2.2e-07	-0.243348	0.00376347
ZNF644	2.38e-13	-0.242866	4.07e-09
PAIP2	6.87e-12	-0.24221	1.17e-07
SRSF7	1.62e-15	-0.23965	2.77e-11
RPL38	1.61e-45	-0.239016	2.75e-41
EIF2AK3	2.95e-07	-0.237916	0.00504492
RPL39	4.97e-41	-0.235222	8.49e-37
STK26	1.56e-07	-0.233882	0.0026579
TM9SF3	1.62e-08	-0.232875	0.000276523
UQCC4	7.34e-09	-0.232711	0.000125365
PPP1R16B	2.76e-09	-0.230239	4.71e-05
TVP23B	6.05e-07	-0.227165	0.0103295
LY6E	5.63e-09	-0.226626	9.61e-05
MORF4L1	1.49e-09	-0.225388	2.54e-05
PPP2CA	1.59e-06	-0.22431	0.0272058
ETNK1	2.97e-07	-0.224306	0.00506691
SEC61G	7.29e-07	-0.224092	0.0124461
GLS	4.63e-08	-0.223947	0.000790286
CYTB	6.84e-34	-0.223476	1.17e-29
SSR1	9.28e-07	-0.223155	0.0158467
TOMM20	3.95e-08	-0.222855	0.000674443
PPP4R3B	2.22e-06	-0.222409	0.0378228
EIF5A	6.46e-09	-0.221776	0.000110362
WTAP	9.45e-07	-0.220931	0.0161437
POLR2B	1.26e-06	-0.218768	0.0215585
NDFIP1	1.57e-10	-0.218666	2.68e-06
TOPORS	1.96e-08	-0.214308	0.000334539
ZNF292	1.35e-07	-0.212037	0.00230535
RNF10	1.53e-07	-0.211485	0.0026135
DHX9	2.88e-06	-0.210953	0.0491514
EIF1	1.49e-36	-0.209589	2.54e-32
WAC	4.54e-08	-0.208192	0.000775441
RPL37A	4.59e-60	-0.207852	7.85e-56
ENSBTAG00000051151	6.74e-13	-0.206611	1.15e-08
HNRNPDL	1.05e-18	-0.206233	1.79e-14
ATP5F1E	1.03e-10	-0.20577	1.76e-06
STAT4	1.02e-06	-0.205494	0.0174555
ANKRD12	1.73e-11	-0.204771	2.95e-07
CSNK1A1	1.59e-08	-0.203349	0.00027081
RBM27	9.92e-07	-0.20329	0.0169342
FXR1	1.54e-06	-0.201285	0.0263089
CAB39	1.99e-08	-0.200784	0.000339469
MORF4L2	6.01e-07	-0.200266	0.0102605
FNIP1	2.61e-07	-0.198858	0.00446263
RPL37	3.19e-62	-0.197855	5.45e-58
TUT4	1.01e-07	-0.195852	0.00172768
ENTPD4	2.7e-06	-0.191187	0.046077
UTP6	1.13e-09	-0.190679	1.93e-05
REV3L	5.91e-08	-0.190427	0.00100933
TRA2A	3.18e-08	-0.189696	0.000542407
JUND	2.86e-09	-0.189524	4.89e-05
ENSBTAG00000049945	4.96e-10	-0.18816	8.47e-06
USP12	4.65e-07	-0.186264	0.00794126
NEMF	2.81e-06	-0.182094	0.0480579
NSMCE2	8.65e-07	-0.181806	0.0147654
ACBD6	2.42e-06	-0.181359	0.0413466
GPATCH8	3.17e-08	-0.178055	0.000541601
RPS15A	1.07e-30	-0.176849	1.83e-26
FUS	2.1e-10	-0.174046	3.58e-06
PTGES3	3.3e-08	-0.173523	0.000563718
DENND1B	3.56e-07	-0.173485	0.00607681
FBXO11	9.13e-07	-0.171664	0.0155963
CYTH1	1.95e-06	-0.170588	0.033229
SRSF5	2.81e-12	-0.159031	4.79e-08
RPL36	1e-24	-0.158049	1.71e-20
RPS27	2.92e-32	-0.156623	4.98e-28
UBB	2.34e-27	-0.156212	3.99e-23
RPL36AL	1.06e-09	-0.149407	1.81e-05
EPC1	1.02e-06	-0.148836	0.0174587
PNRC1	4.98e-11	-0.148759	8.51e-07
MAP1LC3B	2.32e-06	-0.14851	0.0395693
SON	2.01e-06	-0.145557	0.0342785
EIF5	1.2e-06	-0.145011	0.0205235
AFF4	3.78e-08	-0.142769	0.000644947
ARGLU1	3.44e-09	-0.141637	5.88e-05
RPLP1	5.87e-32	-0.135086	1e-27
RPS28	1.06e-25	-0.133487	1.81e-21
TNRC6B	2.42e-06	-0.13163	0.0412366
JMJD1C	4.3e-08	-0.131025	0.000734081
SRSF11	1.36e-06	-0.128518	0.0232726
TSC22D3	5.78e-07	-0.126965	0.00986847
EZR	3.19e-07	-0.122429	0.00543841
RPL35A	4.23e-23	-0.115083	7.23e-19
RBM39	1.14e-07	-0.114756	0.00193889
BTF3	2.96e-08	-0.111812	0.00050494
RPL22	1.97e-13	-0.108574	3.36e-09
TPM3	6.46e-07	-0.104443	0.0110344
RPL34	3.91e-17	-0.100728	6.68e-13
ATP6	3e-09	0.10133	5.12e-05
RPL13	4.1e-12	0.107116	7.01e-08
PLAC8B	1.37e-06	0.107915	0.0234455
ACTB	1.21e-10	0.122182	2.06e-06
COX3	3.24e-18	0.131615	5.53e-14
PSMB8	9.33e-09	0.143215	0.000159383
LAPTM5	5.44e-14	0.15317	9.29e-10
AKAP13	1.59e-08	0.155078	0.000272128
ITPR2	3.57e-07	0.159647	0.00610353
MYCBP2	1.75e-06	0.16712	0.0298134
RHEX	2.74e-10	0.173162	4.67e-06
APBB1IP	8.12e-08	0.188013	0.00138716
TAGLN2	8.17e-07	0.19017	0.013942
RCSD1	2.39e-10	0.190465	4.08e-06
PIK3AP1	1.08e-07	0.191365	0.00184494
RUNX2	2.18e-06	0.194551	0.0372993
PIP4K2A	7.18e-08	0.194973	0.00122521
PTMS	2.85e-11	0.197841	4.87e-07
CSTB.1	1.53e-07	0.200912	0.00260398
INPP4B	1.28e-11	0.20152	2.18e-07
PLCL1	4.81e-14	0.204211	8.2e-10
RPS16	6.55e-08	0.207048	0.00111863
GSTP1.1	2.61e-06	0.208263	0.0445823
FAM107B	1.58e-13	0.208758	2.7e-09
GIMAP7.2	5.5e-10	0.210473	9.39e-06
SIDT1	9.09e-07	0.210723	0.0155274
ARL6IP1	4.63e-08	0.210846	0.000791386
SELL	2.72e-11	0.212728	4.65e-07
CD47	4.31e-07	0.21285	0.00735477
ACTG1	3.25e-14	0.214892	5.54e-10
FYB1	2.01e-09	0.215927	3.43e-05
ANTXR2	6.96e-07	0.217198	0.011879
ARAP2	4.13e-08	0.222967	0.000704796
SUMO2	1.58e-11	0.223412	2.69e-07
PTPRCAP	1.04e-07	0.225143	0.0017769
BIN2	1.21e-07	0.227422	0.0020593
LCLAT1	4.01e-10	0.229818	6.85e-06
FOXP1	3.35e-09	0.229962	5.72e-05
RAB4A	4.82e-07	0.230309	0.00822604
TCF4	1.34e-06	0.233148	0.0228751
BLK	4.2e-16	0.240252	7.17e-12
DOCK10	2.47e-14	0.241393	4.22e-10
TBL1XR1	2.5e-08	0.24169	0.000426269
GNG5	7.91e-11	0.243027	1.35e-06
MALT1	1.48e-09	0.25215	2.52e-05
ENSBTAG00000055197	2.42e-33	0.252698	4.13e-29
TCF7	5.36e-07	0.256496	0.0091599
SAMHD1	2.64e-26	0.266617	4.51e-22
ENSBTAG00000009664	9.58e-08	0.27046	0.00163663
CD99	6.34e-15	0.275303	1.08e-10
OSTF1	3.57e-10	0.276931	6.1e-06
PMEPA1	5.17e-08	0.277107	0.000882609
RNF13	2.48e-06	0.278942	0.042379
CDIN1	2.2e-07	0.279235	0.00375722
LDLRAD4	2.34e-09	0.281845	3.99e-05
S100A10	7.08e-22	0.286276	1.21e-17
PPP3CA	8.16e-12	0.287073	1.39e-07
TRERF1	1.56e-12	0.289831	2.66e-08
RUNX1	3.53e-10	0.290203	6.02e-06
CENPC	1.09e-06	0.290349	0.0185383
IRF2	8.75e-07	0.291026	0.0149367
MGST3	2.85e-07	0.293023	0.00487348
KMT2A	4.31e-07	0.293287	0.00735758
ANXA6	4.33e-07	0.296015	0.00739188
STAT1	1.4e-14	0.298861	2.39e-10
MGAT5	1.47e-10	0.300282	2.51e-06
BRK1	2.13e-08	0.30373	0.000364399
STK38	1.02e-18	0.304473	1.74e-14
CDC14A	4.03e-11	0.30587	6.88e-07
NDUFS4	1.61e-06	0.306011	0.0274786
RFX3	6.18e-12	0.311307	1.06e-07
PRKACB	1.25e-10	0.311345	2.13e-06
UST	2.26e-09	0.315201	3.87e-05
NFATC3	2.09e-06	0.31562	0.0357511
MYO1F	7.18e-07	0.316885	0.0122631
PAG1	1.66e-15	0.317258	2.83e-11
LRRC8C	3.58e-08	0.318905	0.000611889
CITED2	3.75e-07	0.319089	0.00640393
GIMAP8	7.15e-11	0.323341	1.22e-06
TRIR	7.13e-08	0.323667	0.00121747
ENSBTAG00000051176	5.58e-10	0.323736	9.52e-06
ST3GAL5	1.57e-09	0.32596	2.69e-05
NSD1	1.22e-08	0.32706	0.000207792
DDIT4	1.59e-06	0.328255	0.0271006
ENSBTAG00000046324	5.77e-38	0.331339	9.85e-34
ENSBTAG00000054442	7.45e-07	0.333535	0.012724
ITPR1	9.16e-07	0.334091	0.0156327
GIMAP4	3.44e-09	0.33515	5.87e-05
COA3	1.97e-06	0.338555	0.0337109
SLC16A10	1.21e-08	0.340348	0.000205896
ACP5	9.43e-08	0.341168	0.00160994
MDFIC	4.3e-11	0.341945	7.35e-07
CCS	1.47e-09	0.343937	2.52e-05
CD247	2.64e-41	0.346413	4.51e-37
DAD1	9.59e-07	0.349392	0.0163736
RIPOR2	2.98e-32	0.349629	5.09e-28
ENSBTAG00000000144	1.3e-39	0.353701	2.22e-35
SFT2D1	1.33e-06	0.354857	0.0227847
GAREM1	2.05e-07	0.356913	0.00349342
LRCH3	2.23e-07	0.356993	0.00380533
GIMAP7.3	2.12e-41	0.357437	3.62e-37
NLRC5	1.08e-07	0.360763	0.00184624
CORO1A	1.4e-18	0.366163	2.39e-14
ARHGEF18	1.6e-16	0.36642	2.74e-12
S100PBP	1.13e-06	0.375235	0.0193704
SLC30A7	2.47e-07	0.376183	0.00420954
SPCS2	2.59e-06	0.379088	0.0443041
RAP1GAP2	3.35e-11	0.383374	5.72e-07
MAF	3.76e-19	0.384614	6.43e-15
UBASH3A	1.21e-07	0.385673	0.0020745
LAMA4	3.86e-08	0.387325	0.000658593
FKBP5	2.26e-23	0.388275	3.86e-19
TRAF5	4.43e-07	0.388369	0.00756871
TUBB4B	6.5e-08	0.3926	0.0011098
SYTL3	3.18e-16	0.393985	5.43e-12
ITGB7	7.14e-11	0.396659	1.22e-06
TPST2	6.62e-09	0.401545	0.000113103
SOX13	4.77e-07	0.402248	0.0081392
TALDO1	8e-11	0.4065	1.37e-06
PIK3CD	2.19e-06	0.419698	0.037429
PSMD7	1.68e-06	0.420613	0.0286037
ITGAL	1.64e-10	0.422557	2.8e-06
TNFAIP8	1.28e-33	0.42411	2.19e-29
ALDH2	3.31e-11	0.42616	5.65e-07
FGFR1OP2	1.63e-08	0.429573	0.000279161
TRAF3IP3	1.43e-19	0.43131	2.44e-15
BOLA-NC1	6.86e-32	0.433383	1.17e-27
ST8SIA4	4.71e-21	0.434373	8.03e-17
ENSBTAG00000051896	5.75e-09	0.436085	9.81e-05
OSTC	4.3e-07	0.437796	0.00734899
EXOC1	1.51e-06	0.440289	0.0257076
HRH2	1.67e-06	0.441884	0.028468
ENSBTAG00000049995	1.94e-09	0.442309	3.32e-05
ENSBTAG00000001143	1.92e-06	0.447776	0.0327352
PLEKHA2	2.25e-10	0.45469	3.84e-06
PTPRC	3.79e-78	0.455407	6.47e-74
ENSBTAG00000020684	4.81e-26	0.458537	8.21e-22
SLC20A2	2.66e-11	0.459098	4.55e-07
BCL11B	2.85e-09	0.460847	4.86e-05
NXN	2.66e-07	0.461427	0.00454566
SESN3	6.29e-14	0.479266	1.07e-09
MAP3K20	1.72e-06	0.482682	0.029439
PHACTR4	3.34e-08	0.484772	0.00057112
GIMAP7	3.89e-27	0.503235	6.64e-23
IKZF1	4.42e-41	0.512423	7.54e-37
PTPN6	8.94e-07	0.513836	0.0152715
RASA1	6.12e-15	0.519827	1.05e-10
SELPLG	5.94e-10	0.524426	1.01e-05
RNASE4	4.08e-09	0.526085	6.97e-05
ARID5B	1.07e-11	0.527077	1.82e-07
EVA1B	3.88e-15	0.527078	6.62e-11
RCOR1	3.01e-12	0.531558	5.14e-08
SPN	7.22e-11	0.531565	1.23e-06
SYNJ2BP	1.54e-06	0.535976	0.026233
UEVLD	3.76e-07	0.542477	0.00641933
IFITM3	5.39e-08	0.543568	0.000920124
AFDN	1.67e-07	0.543605	0.00284507
ANXA1	4.26e-48	0.550187	7.28e-44
ENSBTAG00000037510	5.2e-27	0.550641	8.89e-23
VCL	3.43e-18	0.55339	5.85e-14
ASIP	1.33e-26	0.553721	2.27e-22
UBD	1.45e-132	0.554806	2.48e-128
BoLA	7.07e-10	0.555115	1.21e-05
ADH5	4.12e-07	0.558205	0.00702821
ENSBTAG00000038233	8.16e-07	0.559782	0.0139293
LPCAT2	2.34e-08	0.560701	0.000400121
ENSBTAG00000040331	7.06e-16	0.560914	1.21e-11
HLTF	4.47e-10	0.565879	7.63e-06
MAP2K1	2.24e-10	0.570982	3.82e-06
MBP	1.93e-12	0.572261	3.29e-08
MLLT3	6.25e-12	0.577813	1.07e-07
PIK3R5	2.79e-35	0.579827	4.77e-31
PRPF6	4e-08	0.582391	0.000682622
PPP1R15A	7.66e-07	0.585923	0.0130809
ATP2B4	9.48e-15	0.586096	1.62e-10
MCOLN2	5.88e-07	0.587618	0.010037
MIB1	3.84e-09	0.600743	6.56e-05
COX1	2.8e-203	0.608779	4.78e-199
SBF2	7.77e-15	0.609457	1.33e-10
ENSBTAG00000049294	2.4e-06	0.611243	0.0409152
ENSBTAG00000054649	3.39e-35	0.617629	5.79e-31
COX2	7.43e-203	0.621452	1.27e-198
GIMAP7.1	1.54e-25	0.639621	2.63e-21
VAV1	2.92e-06	0.641905	0.0498416
PDGFC	2.61e-07	0.657369	0.0044566
THUMPD2	1.17e-13	0.662558	2e-09
MAP2K6	4.1e-15	0.673755	7.01e-11
GRAP	5.08e-08	0.681635	0.000867984
ITGA4	1.71e-32	0.68562	2.92e-28
ENSBTAG00000050749	1.06e-18	0.699913	1.81e-14
DPH5	1.42e-06	0.701715	0.0242054
ENSBTAG00000048740	5.49e-07	0.720108	0.0093752
ENSBTAG00000002416	4.6e-12	0.736503	7.86e-08
CCDC57	1.57e-39	0.767703	2.69e-35
ENSBTAG00000048544	1.4e-07	0.777709	0.00238634
NAT1	1.04e-06	0.779575	0.0177544
KLF9	7.11e-12	0.780638	1.21e-07
METRNL	1.89e-06	0.79021	0.0321983
DAPP1	1.08e-07	0.790499	0.00183988
LSM4	5.62e-30	0.803653	9.6e-26
DHCR24	2.05e-07	0.812842	0.00349424
SSBP2	1.14e-27	0.81318	1.95e-23
PLEKHO2	2.31e-06	0.819568	0.0393598
MIF	1.41e-39	0.848325	2.4e-35
BOLA-DOA	3.54e-07	0.870944	0.00604539
BLA-DQB	7.23e-32	0.944345	1.23e-27
IFI27	1.29e-06	0.979878	0.0220556
ENSBTAG00000005251	2.43e-06	1.03333	0.0414517
ENG	2.62e-07	1.06457	0.0044732
ENSBTAG00000025398	2.06e-66	1.11109	3.52e-62
ENSBTAG00000007075	2.08e-114	1.12233	3.55e-110
RAB27B	2.22e-13	1.16454	3.8e-09
ENSBTAG00000019017	6.51e-20	1.16601	1.11e-15
ENSBTAG00000047764	9.77e-38	1.28924	1.67e-33
ENSBTAG00000054768	1.02e-07	1.30194	0.00174198
TMLHE	7.06e-07	1.41597	0.0120534
ENSBTAG00000052869	4.84e-09	1.45073	8.26e-05
SEPTIN10	9.87e-09	1.46916	0.000168553
CCR10	3.83e-11	1.6039	6.55e-07
ENSBTAG00000039256	6.28e-19	1.61761	1.07e-14
ENSBTAG00000049347	4.09e-09	1.64799	6.98e-05
DNAAF9	2.94e-17	1.68778	5.02e-13
COL5A2	6.12e-08	1.70589	0.00104475
ENSBTAG00000053373	1.05e-16	2.16003	1.8e-12
ENSBTAG00000054008	4.34e-193	2.16819	7.41e-189
JSP.1	0	2.31822	0
ENSBTAG00000031825	3.09e-08	2.38872	0.000527467
ENSBTAG00000048443	1.93e-06	2.59122	0.0329849
ENSBTAG00000053664	4.57e-86	3.02856	7.81e-82
ENSBTAG00000000336	6.8e-28	3.72034	1.16e-23
ENSBTAG00000045580	2.82e-41	3.85698	4.82e-37
ENSBTAG00000052397	0	4.61846	0
ENSBTAG00000031205	1.14e-83	5.25561	1.94e-79
ENSBTAG00000019018	4.99e-78	6.18267	8.52e-74

## Sheet: B
GeneID	p_val	avg_log2FC	p_val_adj
ENSBTAG00000032057	1.61e-30	-3.5312	2.74e-26
PAPPA	7.53e-103	-3.30936	1.29e-98
ENSBTAG00000054947	2.58e-09	-2.62743	4.4e-05
ENSBTAG00000039714	3.13e-50	-2.2914	5.34e-46
ENSBTAG00000052325	4.03e-131	-2.23329	6.89e-127
AMN	1.2e-52	-2.22543	2.05e-48
LAIR1	3.4e-10	-1.67424	5.8e-06
NEXN	6.42e-07	-1.54636	0.0109567
MAP1A	1.99e-09	-1.54355	3.4e-05
ZFPM1	1.06e-06	-1.53431	0.0181062
FAM184A	8e-07	-1.44171	0.0136674
SLC36A4	2.15e-09	-1.33708	3.67e-05
SMPDL3A	2.15e-09	-1.30153	3.66e-05
PCDH17	2.48e-24	-1.2614	4.23e-20
ENSBTAG00000009656	9.02e-275	-1.21015	1.54e-270
ASAP2	9.17e-08	-1.20438	0.00156563
ENSBTAG00000053950	8.86e-22	-1.17682	1.51e-17
ENSBTAG00000051845	4.36e-104	-1.16985	7.44e-100
SFMBT2	2.2e-22	-1.16	3.76e-18
ENSBTAG00000047121	1.87e-47	-1.0777	3.2e-43
ENSBTAG00000006383	1.36e-28	-1.07645	2.32e-24
SPART	1.48e-09	-1.05277	2.53e-05
ENSBTAG00000053419	5.49e-12	-1.04403	9.38e-08
RNF182	6.2e-14	-0.970194	1.06e-09
BOLA	0	-0.905707	0
PTGR1	1.8e-12	-0.894037	3.08e-08
ENSBTAG00000048971	7.03e-16	-0.850137	1.2e-11
ENSBTAG00000050846	9.19e-124	-0.846592	1.57e-119
FUOM	6.5e-41	-0.845221	1.11e-36
ENSBTAG00000054755	1.46e-34	-0.842608	2.5e-30
RFX2	6.87e-12	-0.803203	1.17e-07
ENSBTAG00000052369	8.07e-15	-0.792199	1.38e-10
ADAM8	1.05e-08	-0.764933	0.000178998
SLC4A4	1.89e-08	-0.743072	0.000321942
CCSER1	2.48e-12	-0.74095	4.24e-08
ADGRE1	1.21e-08	-0.739018	0.000207354
KIF23	1.07e-08	-0.736241	0.000182681
ABTB2	2.12e-09	-0.71572	3.62e-05
ENSBTAG00000050586	4.66e-08	-0.708506	0.000794953
ATF3	5.55e-34	-0.702746	9.47e-30
ANXA2	1.18e-28	-0.702246	2.02e-24
LAPTM4B	1.31e-06	-0.701065	0.0224367
ENSBTAG00000053459	3.02e-23	-0.697639	5.16e-19
TMED8	1.29e-11	-0.695253	2.2e-07
ENSBTAG00000052226	5.69e-20	-0.692511	9.71e-16
ZNF250	3.13e-08	-0.665168	0.000533876
KLF11	3.01e-19	-0.663492	5.13e-15
TLE1	5.21e-09	-0.651742	8.9e-05
MLF1	2.08e-20	-0.640128	3.55e-16
HOPX	3.18e-09	-0.639097	5.43e-05
ENSBTAG00000048049	7.33e-19	-0.63085	1.25e-14
CSF1	2.1e-08	-0.629201	0.000359391
ENSBTAG00000048353	2.56e-38	-0.625241	4.38e-34
CXCR4	5.76e-33	-0.609081	9.84e-29
KCTD18	3.59e-10	-0.603367	6.13e-06
AOAH	6.28e-11	-0.57854	1.07e-06
ENSBTAG00000052031	1.82e-06	-0.578019	0.031109
ENSBTAG00000045504	1.46e-12	-0.577184	2.5e-08
ENSBTAG00000054259	5.03e-08	-0.575754	0.000859543
BCL2L11	1.79e-22	-0.572533	3.06e-18
FOSB	1.06e-15	-0.56749	1.81e-11
NR4A1	3.73e-10	-0.567351	6.37e-06
TBC1D15	2.29e-19	-0.563252	3.91e-15
ENSBTAG00000014417	1.27e-09	-0.531627	2.16e-05
DUSP10	7.78e-07	-0.527015	0.0132851
BAG4	2.06e-11	-0.5206	3.52e-07
ENSBTAG00000025385	1.72e-39	-0.513213	2.93e-35
PIM1	1.44e-16	-0.509907	2.45e-12
PKIB	1.77e-06	-0.505291	0.0302968
ENSBTAG00000049855	2e-33	-0.503585	3.42e-29
CPT1A	3.78e-11	-0.501247	6.46e-07
SERTAD1	2.01e-17	-0.488337	3.43e-13
GPR183	1.02e-36	-0.485223	1.74e-32
NFKBID	1.53e-24	-0.472818	2.61e-20
PYGO1	7.13e-08	-0.472612	0.00121807
ENSBTAG00000046047	1.17e-08	-0.469044	0.000199843
TMX4	8.91e-11	-0.459992	1.52e-06
SERINC1	2.58e-19	-0.452335	4.41e-15
ATP13A2	9.42e-07	-0.451897	0.0160931
NR1D2	1.23e-06	-0.451817	0.0210517
CREBRF	9.91e-19	-0.451481	1.69e-14
SFXN1	5.11e-08	-0.449462	0.000872923
KLHL24	5.06e-16	-0.447669	8.65e-12
NPC1	9.65e-08	-0.447177	0.00164822
RNF135	4.04e-14	-0.441144	6.9e-10
RAB21.1	2.23e-06	-0.434486	0.038058
MSRB1	5.98e-08	-0.429331	0.00102124
JMY	3.1e-09	-0.411411	5.29e-05
NAMPT	2.33e-09	-0.410064	3.98e-05
CSRNP1	4.2e-15	-0.408899	7.18e-11
PFKFB3	1.74e-09	-0.40729	2.96e-05
PFKP	3.89e-09	-0.405997	6.63e-05
DCUN1D4	7.51e-11	-0.404599	1.28e-06
ZFAND1	1.05e-06	-0.402898	0.017946
NEPRO	2.1e-06	-0.399482	0.0357737
SDHAF4	1.31e-11	-0.39632	2.23e-07
MGST1	4.56e-09	-0.396283	7.79e-05
BASP1	3.87e-12	-0.395572	6.6e-08
SDCBP	2.37e-06	-0.392452	0.0404242
SEC14L1	3.01e-09	-0.386643	5.14e-05
ITM2B	9.43e-15	-0.38503	1.61e-10
CD69	1.95e-08	-0.384013	0.00033352
CABLES1	3.45e-12	-0.383932	5.9e-08
RGCC	5.39e-07	-0.381714	0.00919551
FDX1	4.42e-10	-0.381321	7.55e-06
ARHGEF10L	6.27e-07	-0.381162	0.0107142
ZMYM2	9.99e-09	-0.380066	0.000170616
BRIX1	1.18e-14	-0.377275	2.02e-10
LPIN2	1.75e-11	-0.376349	3e-07
ANKRD42	2.98e-07	-0.376081	0.00508694
HERPUD1	7.33e-18	-0.375992	1.25e-13
RAB4A	7.46e-08	-0.373457	0.0012737
KBTBD2	2.65e-08	-0.371412	0.000451678
NFKBIE	8.73e-12	-0.364978	1.49e-07
ENSBTAG00000032603	2.92e-07	-0.36117	0.00499309
TRAF4	6.65e-08	-0.358738	0.00113534
MYO1E	1.43e-22	-0.35681	2.43e-18
G2E3	1.52e-09	-0.3551	2.59e-05
CRYBB1	2.25e-06	-0.354169	0.0383894
EIF4E	9.14e-17	-0.353361	1.56e-12
CDK17	3.59e-14	-0.35202	6.13e-10
CYTB	2.62e-83	-0.349343	4.47e-79
OSER1	7.9e-11	-0.34523	1.35e-06
AZIN1	2.39e-17	-0.342258	4.08e-13
HBP1	2.36e-11	-0.341381	4.02e-07
MAP3K2	6.16e-08	-0.339436	0.00105225
MAPK6	6.02e-10	-0.338793	1.03e-05
PKM	3.61e-08	-0.337026	0.000616978
KLF6	1.06e-18	-0.336595	1.81e-14
ENSBTAG00000004472	5.89e-16	-0.335149	1e-11
RASGEF1B	1.27e-14	-0.334094	2.16e-10
PNPT1	2.22e-12	-0.332028	3.79e-08
SAP30BP	2.72e-08	-0.331923	0.000464677
SLC20A1	6.31e-08	-0.331696	0.00107695
MLXIP	4.03e-07	-0.329237	0.00688161
TNPO1	3.07e-07	-0.329211	0.00523943
PNRC1	1.92e-33	-0.327329	3.28e-29
WDR43	2.29e-11	-0.32491	3.91e-07
ZBTB10	1.3e-09	-0.324424	2.22e-05
FOS	6.38e-14	-0.32248	1.09e-09
H2AC20	2.19e-06	-0.321527	0.0374051
ARPC1B	1.3e-19	-0.320733	2.23e-15
SQSTM1	1.98e-15	-0.319508	3.39e-11
TRPM7	1.06e-13	-0.317446	1.8e-09
EIF3J	4.21e-10	-0.314595	7.18e-06
PELI1	1.28e-17	-0.314498	2.18e-13
TSPO	5.99e-19	-0.311208	1.02e-14
DUSP1	4.83e-11	-0.310494	8.25e-07
KIF13A	2.78e-11	-0.308057	4.75e-07
ACACA	1.83e-06	-0.306559	0.0311877
GTF2E2	9.28e-10	-0.303078	1.58e-05
EIF2AK3	7.07e-10	-0.30193	1.21e-05
RABGAP1L	2.08e-08	-0.301754	0.000355336
ARAP2	4.13e-11	-0.301471	7.05e-07
ILF3	1.83e-07	-0.300331	0.00311971
IFRD1	9.42e-15	-0.300269	1.61e-10
SOAT1	4.68e-09	-0.297585	7.98e-05
ZBTB21	3.91e-07	-0.29622	0.00667934
ODC1	2.98e-25	-0.295374	5.08e-21
PTPN1	1.68e-15	-0.294791	2.87e-11
URGCP	4.64e-07	-0.292512	0.00792025
LAMP1	1.09e-07	-0.291426	0.00185346
IFNAR2	1.65e-07	-0.288987	0.00281064
HMGCR	5.53e-07	-0.288194	0.00944197
SBDS	6.73e-08	-0.288074	0.00114933
ELL2	5.13e-07	-0.28804	0.00876246
MARCHF6	8.42e-21	-0.287979	1.44e-16
AKIRIN2	2.2e-07	-0.286936	0.00375202
LPCAT3	2.18e-08	-0.284794	0.000372769
TAGAP	8.16e-08	-0.284018	0.00139256
PPIL4	1.41e-09	-0.282434	2.4e-05
ND5	2.17e-37	-0.281217	3.7e-33
SRSF7	5.25e-18	-0.280855	8.96e-14
TSC22D3	5.4e-12	-0.28002	9.23e-08
MRPL33	1.41e-06	-0.277642	0.0240264
GADD45B	3.93e-11	-0.275297	6.71e-07
PRPF18	1.27e-06	-0.274528	0.0216752
KPNA4	6.86e-08	-0.274071	0.0011711
SNX14	1.1e-06	-0.273448	0.0187321
ZFP36	1.44e-07	-0.272504	0.00245458
USP37	5.67e-08	-0.272199	0.000967451
CWC25	2.15e-06	-0.269765	0.0366351
RNF145	1.22e-06	-0.268977	0.0208089
MOB1A	1.12e-08	-0.268429	0.000190732
WBP11	6.53e-08	-0.26814	0.0011145
CD83	7.79e-12	-0.265602	1.33e-07
NFKBIA	2.21e-19	-0.264711	3.78e-15
ATP11B	1.42e-07	-0.264645	0.00242575
CNOT1	6.74e-08	-0.264129	0.00115082
FOXN2	1.73e-07	-0.264028	0.00296204
REL	1.2e-21	-0.262311	2.05e-17
MOB4	2.51e-06	-0.262183	0.0428792
LUC7L2	8.05e-08	-0.261024	0.00137501
EIF2A	2.19e-08	-0.260756	0.000374135
CMC2	1.27e-07	-0.260041	0.00216776
RPLP2	1.1e-76	-0.259908	1.88e-72
ENSBTAG00000038619	2.01e-08	-0.259833	0.000342445
DDX52	3.42e-09	-0.259617	5.84e-05
NSF	1.15e-07	-0.257174	0.00196629
RBBP6	2.93e-11	-0.256494	5.01e-07
ATL2	3.63e-09	-0.254491	6.2e-05
SIRT1	4.44e-09	-0.254372	7.59e-05
SDE2	1.53e-08	-0.253907	0.000261331
LY6E	5.46e-07	-0.25011	0.00931536
ZFR	2.03e-07	-0.249042	0.00345813
AGO2	3.99e-07	-0.247926	0.00680639
RIOK3	1.64e-18	-0.245934	2.79e-14
NUP153	1.51e-08	-0.244229	0.000258084
DAPK1	7.14e-07	-0.242699	0.012187
MAPK8	1.63e-09	-0.240695	2.79e-05
SCAF4	2.07e-06	-0.239277	0.0352897
ID2	1.44e-06	-0.235631	0.0245771
GPR137B	4.95e-08	-0.235502	0.000845463
SSH2	7.37e-09	-0.234275	0.000125768
EVI5	4.09e-09	-0.231684	6.99e-05
TGIF1	3.13e-10	-0.228789	5.34e-06
RPL38	7.41e-43	-0.22838	1.27e-38
SUCO	9.17e-08	-0.226054	0.00156582
SENP2	1.87e-12	-0.225158	3.19e-08
CIRBP	2.1e-10	-0.225022	3.59e-06
SLC25A6	3.03e-38	-0.224519	5.17e-34
SREK1	3.82e-07	-0.224348	0.00651733
ENSBTAG00000051364	1.86e-09	-0.22283	3.18e-05
RELB	7.1e-07	-0.220799	0.0121226
LY86	6.58e-13	-0.220389	1.12e-08
SMG1	1.82e-09	-0.220149	3.12e-05
CNOT9	4.38e-07	-0.219517	0.00747354
NUP107	1.12e-07	-0.219484	0.00190658
RPLP1	6.29e-64	-0.217503	1.07e-59
CSNK1A1	2.43e-12	-0.2143	4.14e-08
SLC4A7	3.54e-15	-0.213365	6.05e-11
MYLIP	1.41e-09	-0.213031	2.4e-05
ATF4	5.48e-17	-0.210587	9.35e-13
BCLAF1	2.81e-09	-0.209025	4.8e-05
PTBP2	3.71e-10	-0.208885	6.33e-06
PRDM2	1.79e-07	-0.208215	0.00305287
DDX21	1.39e-13	-0.206771	2.38e-09
USP12	1.08e-13	-0.206172	1.85e-09
MAP1LC3B	6.84e-13	-0.205646	1.17e-08
DHX9	3.27e-08	-0.205566	0.00055787
SMAD4	2.24e-06	-0.204974	0.0382833
UBALD2	2.08e-08	-0.20108	0.000354379
ENSBTAG00000050723	4.9e-12	-0.200431	8.36e-08
ND4L	3.66e-12	-0.19937	6.24e-08
HIF1A	3.8e-07	-0.197415	0.00648845
PPP4R3A	2.47e-07	-0.197409	0.00422113
DENND5B	7.08e-09	-0.197237	0.000120911
ANKRD33B	2.78e-19	-0.195955	4.74e-15
PPP1R2	4.3e-08	-0.195155	0.000734981
PIM3	1.59e-06	-0.1891	0.0271628
COQ10B	2.09e-06	-0.187815	0.0357245
CCNL1	7.37e-16	-0.187315	1.26e-11
PTGES3	9.79e-11	-0.186645	1.67e-06
ENSBTAG00000052466	5.97e-08	-0.186115	0.0010195
NDFIP1	3.38e-08	-0.185131	0.000577504
SLC25A33	2.54e-06	-0.184652	0.0434355
DDX3X	1.01e-07	-0.184588	0.00172411
JMJD1C	1.21e-10	-0.179515	2.06e-06
ZNF326	1.94e-07	-0.17544	0.0033173
HSPA5	1.44e-08	-0.175046	0.00024549
EPC2	2.69e-06	-0.17332	0.0459198
SAR1A	1.41e-07	-0.171368	0.00239934
RPLP0	6.75e-29	-0.169371	1.15e-24
GNB1	8.97e-08	-0.164756	0.00153233
CALR	2.33e-06	-0.16386	0.0398377
UTP6	1.52e-07	-0.162102	0.00259052
CSDE1	5.56e-08	-0.161956	0.000949252
RPS26	6.53e-24	-0.158238	1.12e-19
BZW1	1.28e-09	-0.155794	2.19e-05
UBB	2.65e-21	-0.150772	4.53e-17
EIF3H	4.91e-08	-0.149286	0.000837945
COX4I1	9.55e-15	-0.148963	1.63e-10
SAP18	5.02e-08	-0.145902	0.000856596
ZNF644	1.7e-06	-0.14423	0.0290839
EIF1	1.56e-21	-0.142612	2.67e-17
RPL18A	1.25e-24	-0.138566	2.13e-20
FTH1	6.05e-13	-0.138236	1.03e-08
TMA7	2.29e-06	-0.136202	0.0390971
HNRNPDL	3.03e-12	-0.135803	5.17e-08
HNRNPA1	1.19e-07	-0.134963	0.0020399
H3-3B	7.53e-20	-0.132839	1.29e-15
AFF4	4.52e-08	-0.131439	0.000771788
YBX1	7.1e-10	-0.131161	1.21e-05
FUS	2.61e-08	-0.127339	0.000445409
RPSA	1.39e-10	-0.123195	2.38e-06
RPS28	1.44e-18	-0.121346	2.46e-14
YWHAZ	1.97e-06	-0.121143	0.0336619
RPS3	1.89e-17	-0.117501	3.23e-13
RPL3	3.58e-10	-0.113967	6.11e-06
RACK1	8.45e-09	-0.112655	0.000144298
EIF5	1.31e-07	-0.111301	0.00224445
RBM39	5.44e-08	-0.110967	0.000928375
FAU	3.53e-21	-0.107273	6.03e-17
PABPC1	4.69e-08	-0.107208	0.000800498
ND1	2.25e-10	-0.103177	3.85e-06
RPL19	2.23e-17	-0.10242	3.81e-13
EEF1A1	2.48e-11	-0.102143	4.24e-07
NAV3	1.14e-08	0.110422	0.000195108
FOXP1	4.59e-09	0.111943	7.84e-05
CYBA	4.19e-10	0.113422	7.16e-06
ENSBTAG00000040602	2.79e-07	0.116645	0.00477114
ITPR2	2.64e-07	0.11696	0.00451624
CD79B	2.61e-07	0.117049	0.00445791
LYN	1.74e-11	0.119613	2.98e-07
RPS17	5.91e-10	0.123258	1.01e-05
H3-3A	2.83e-16	0.123939	4.83e-12
CORO1A	1.76e-11	0.125371	3.01e-07
PPIA	1.15e-08	0.128468	0.000197128
AFF3	1.38e-15	0.129273	2.35e-11
PLAC8B	1.99e-13	0.129316	3.4e-09
BANK1	1.53e-16	0.131008	2.61e-12
NBEA	5.97e-08	0.132243	0.00101985
ELMO1	1.14e-11	0.134088	1.94e-07
HSPB1	9.09e-09	0.13522	0.000155165
TBC1D5	2.55e-11	0.135849	4.35e-07
UBE2E2	7.77e-08	0.136466	0.00132624
SUCLG2	7.36e-07	0.140026	0.0125591
ATP6	8.43e-15	0.14206	1.44e-10
GMFG	6.73e-09	0.142751	0.000114935
ASH1L	4.65e-10	0.143229	7.94e-06
HMGB1	7.33e-09	0.144668	0.000125164
FCHSD2	2.03e-09	0.14495	3.46e-05
SRSF2	1.37e-06	0.148702	0.0234629
USP25	1.57e-06	0.152727	0.026849
PRKCB	1.05e-08	0.153318	0.000178532
TNFRSF13C	2.08e-06	0.155309	0.0354748
TCF4	5.38e-07	0.156213	0.00918527
ARHGAP15	6e-19	0.156674	1.02e-14
PPP3CA	1.59e-10	0.158824	2.72e-06
PPP3CC	9.63e-07	0.16139	0.0164482
KLF12	3.18e-07	0.161929	0.00543145
DDX17	9e-08	0.162548	0.00153631
MS4A1	1.21e-17	0.165254	2.06e-13
MX1	1.13e-07	0.168111	0.00193363
RUNX1	9.77e-08	0.169234	0.00166849
TMEM161B	9.24e-07	0.169875	0.0157766
CLIC1	5.68e-14	0.170601	9.71e-10
CEP170	9.78e-08	0.172276	0.00166985
PTPRJ	4.21e-08	0.176297	0.000718046
PRRC2C	3.87e-09	0.178719	6.61e-05
CD47	1.02e-08	0.178907	0.000173416
IMMP2L	4.68e-08	0.17956	0.000799775
ENSBTAG00000054652	3.31e-07	0.17962	0.00565022
ARHGAP17	1.28e-07	0.182237	0.00219146
MAML2	2.36e-08	0.183759	0.000403181
ZNF831	6.84e-09	0.185207	0.000116735
ADD3	2.39e-10	0.185957	4.09e-06
DLG1	2.54e-06	0.19253	0.0433744
RESF1	3.4e-12	0.193249	5.8e-08
ENSBTAG00000052187	2.4e-18	0.193965	4.09e-14
BIN2	3.96e-08	0.194016	0.000675764
BOLA-DMA	2.06e-10	0.19554	3.52e-06
ARL6IP1	4.06e-07	0.19822	0.00693349
VAV3	2.46e-09	0.198968	4.19e-05
B3GNT5	4.43e-10	0.204458	7.56e-06
CAMK2D	1.92e-20	0.204933	3.28e-16
TNFAIP8	7.18e-07	0.206098	0.0122523
ARID5B	1.59e-06	0.207838	0.027128
GTDC1	2.29e-07	0.209658	0.0039116
LCLAT1	1.65e-08	0.209961	0.000281219
IKZF3	2.43e-13	0.210887	4.16e-09
ENSBTAG00000013919	6.01e-46	0.212644	1.03e-41
SKAP1	2.65e-13	0.212794	4.53e-09
CCNI	1.4e-06	0.212817	0.0238829
RBM26	4.19e-07	0.212967	0.00716048
ERCC6L2	1.86e-06	0.21456	0.031725
NOTCH2	1.7e-12	0.214627	2.9e-08
ENSBTAG00000011511	1.07e-08	0.214985	0.000182641
CD37	2.09e-21	0.218036	3.57e-17
LTB	6.31e-12	0.219083	1.08e-07
PPIG	1.18e-07	0.219534	0.00201872
COMMD3	2.97e-08	0.21975	0.000507517
ENSBTAG00000052759	1.24e-12	0.221128	2.12e-08
STK38	1.38e-14	0.221589	2.36e-10
COA3	3.26e-07	0.223889	0.00556069
RFX3	3.88e-08	0.225141	0.000662465
UBAC2	1.18e-08	0.227337	0.000201024
SHLD1	2.65e-06	0.228008	0.0451691
PRKACB	1.33e-07	0.230559	0.00227565
MGAT4A	7.25e-08	0.230567	0.00123786
MAP3K1	1.51e-08	0.231262	0.000258222
LRRC8D	3.24e-08	0.231866	0.00055383
HIBCH	5.24e-07	0.232123	0.00894897
STK4	1.9e-07	0.232239	0.00324026
MAN1A1	1.79e-15	0.233226	3.06e-11
ENSBTAG00000009664	1.3e-19	0.234284	2.22e-15
PDCD10	4.09e-07	0.23459	0.00698292
ZCCHC7	2.64e-17	0.23541	4.5e-13
ZFAND3	8.97e-15	0.236705	1.53e-10
PRKD2	2.99e-07	0.237019	0.00510022
SYNRG	2.53e-06	0.237528	0.0432199
IL2RG	3.26e-10	0.237621	5.56e-06
SSH1	1.36e-07	0.237769	0.00232009
PDCD4	2.09e-07	0.23842	0.00356251
PACSIN2	9.97e-07	0.239334	0.0170195
ST3GAL1	4.45e-07	0.239533	0.00759067
FAM177A1	4.32e-07	0.23989	0.00738343
SLC44A2	1.48e-06	0.240292	0.0252166
MGA	1.37e-07	0.240746	0.00233093
PPM1B	5.67e-08	0.241103	0.000967447
GIMAP7.2	1.98e-08	0.24238	0.000337352
ITSN2	3.87e-08	0.244264	0.000661598
CDC14A	1.31e-12	0.24642	2.24e-08
LYST	8.32e-08	0.247024	0.00141988
HDAC9	5.98e-17	0.24954	1.02e-12
RNF121	2.18e-06	0.249881	0.0371493
SGMS1	6.93e-12	0.250207	1.18e-07
BTBD8	5.84e-07	0.250554	0.00996556
SLAMF6	2.12e-07	0.251097	0.00361516
KIAA0040	1.56e-06	0.253402	0.0266292
BOLA-DRA	1.8e-57	0.259155	3.08e-53
CD38	1.53e-08	0.260267	0.000261583
VPS26A	2.61e-06	0.261133	0.0445474
HVCN1	4.82e-13	0.26325	8.24e-09
TMSB4X	2.11e-71	0.264173	3.61e-67
RNF13	2.58e-06	0.264876	0.0440275
VAMP8	1.7e-14	0.264986	2.91e-10
GLCCI1	1.74e-08	0.265467	0.000297289
IRF2	3.26e-11	0.266204	5.57e-07
ST3GAL6	3.49e-09	0.267283	5.96e-05
LRRC8C	2.22e-08	0.26804	0.000378926
EYA3	2.03e-07	0.272146	0.00346128
SNX3	2.1e-08	0.272937	0.000357786
SYK	9.99e-35	0.273306	1.71e-30
CDC42SE1	1.42e-06	0.273729	0.0241727
STX12	7.04e-07	0.273762	0.0120139
TCEANC2	2.73e-07	0.274719	0.00465463
MTPN	1.33e-19	0.275262	2.27e-15
ZEB2	1.92e-21	0.276198	3.28e-17
SLC39A10	3.25e-11	0.276685	5.55e-07
C18H16orf74	2.44e-07	0.28015	0.00416147
LCP2	2.42e-06	0.280779	0.0412596
BRK1	6.22e-11	0.282583	1.06e-06
BACH2	1.57e-12	0.283606	2.68e-08
MBNL3	2.17e-06	0.287044	0.0370342
OSBPL10	4.04e-08	0.289254	0.000690041
HS3ST1	1.49e-06	0.289448	0.0253894
KLHL5	1.07e-06	0.290674	0.0183266
UQCR10	1.43e-08	0.292312	0.000244313
GSAP	9.02e-08	0.293291	0.00154017
PCMTD2	5.86e-07	0.294084	0.0100016
CLYBL	2.28e-06	0.294294	0.0389461
SETD5	7.13e-08	0.295074	0.00121684
IKZF1	9.78e-23	0.295525	1.67e-18
ADGRG5	2.85e-06	0.296569	0.0487443
RNF144A	2.94e-07	0.296632	0.0050223
ATF7	2.26e-07	0.296691	0.00385142
LBH	5.38e-12	0.297008	9.18e-08
RBM41	1.61e-07	0.298343	0.00275139
XRCC4	3.06e-14	0.298511	5.22e-10
TAP2	9.37e-10	0.299137	1.6e-05
ENSBTAG00000054442	2.09e-10	0.300078	3.57e-06
GSTK1	9.14e-07	0.301513	0.0156138
LPGAT1	8.79e-10	0.30154	1.5e-05
SLC38A9	2.6e-08	0.302899	0.000444055
PARP14	9.15e-08	0.305387	0.00156306
PEDS1	2.04e-06	0.306481	0.0347655
FBXL17	3.91e-14	0.307098	6.67e-10
SRP14	1.78e-08	0.307455	0.000304202
PHF21A	1.7e-08	0.309858	0.000290529
FUT8	7.48e-12	0.312568	1.28e-07
ENSBTAG00000050052	3.78e-07	0.313323	0.00645356
CIITA	3.9e-10	0.314105	6.66e-06
BOLA-DOA	5.17e-07	0.315205	0.00882211
TBXA2R	1.19e-10	0.318208	2.04e-06
TRAPPC4	5.67e-07	0.319027	0.00968474
PRAG1	6.26e-08	0.319153	0.00106831
BICRAL	4.98e-09	0.319859	8.5e-05
ALDH2	8.78e-08	0.321631	0.00149957
PDSS2	6.27e-07	0.321687	0.0107096
BCL11A	1.5e-18	0.32269	2.55e-14
OSTC	5.02e-07	0.325139	0.00857907
SMARCAD1	1.98e-11	0.325444	3.39e-07
LIMD1	1.33e-06	0.326673	0.0227203
INPP5F	4.14e-10	0.327193	7.08e-06
BOLA-NC1	9.67e-23	0.328512	1.65e-18
RIPOR2	1.47e-37	0.329007	2.51e-33
SMCO4	1.78e-08	0.330445	0.000303694
SUMO2	2.45e-30	0.331519	4.18e-26
SCN3A	1.48e-07	0.332599	0.00252963
APPL2	1.69e-07	0.33303	0.00287908
FCRL5	3.59e-12	0.333211	6.12e-08
TNFRSF21	6.28e-14	0.335502	1.07e-09
LCN2	1.45e-11	0.335817	2.47e-07
PAX5	5.34e-33	0.33602	9.11e-29
ADAM19	7.59e-11	0.337752	1.3e-06
COMMD6	3.59e-09	0.338215	6.12e-05
SESN3	8.9e-11	0.343741	1.52e-06
EXOC1	9.74e-09	0.343981	0.000166374
ENSBTAG00000006878	1.61e-10	0.34431	2.75e-06
CASP6	1.26e-06	0.344487	0.0215288
SPCS2	1.25e-11	0.345616	2.13e-07
COA5	4.89e-08	0.346266	0.00083427
CR2	6.82e-08	0.346363	0.00116488
CRADD	8.69e-10	0.346852	1.48e-05
CCS	5.57e-07	0.347448	0.00951061
VKORC1L1	2.84e-08	0.349009	0.000485582
ATXN7L1.1	1.47e-06	0.351473	0.0250616
RAD51B	2.53e-14	0.351845	4.32e-10
SIPA1L1	1.65e-20	0.353286	2.82e-16
TTC27	6.11e-07	0.353542	0.0104394
SMIM11	3.32e-07	0.354283	0.00567451
SLC35D2	5.45e-13	0.355751	9.31e-09
ENSBTAG00000049995	6.33e-12	0.355905	1.08e-07
RRAGB	9.45e-07	0.357775	0.0161294
ASIP	2.23e-09	0.358357	3.81e-05
INTS13	2.2e-06	0.358539	0.0375132
IL15	1.1e-07	0.358614	0.0018698
DAPP1	4.81e-12	0.359447	8.21e-08
MYO5C	2.2e-07	0.359938	0.00375048
PSMD7	2.72e-06	0.360651	0.0464729
ZNF652	2.29e-07	0.362387	0.00390166
STMN1	3e-11	0.3625	5.12e-07
HECTD4	4.39e-09	0.363972	7.5e-05
ENSBTAG00000038536	2.29e-06	0.371325	0.0391188
SRP54	3.63e-07	0.374783	0.00620096
CYP2R1	2.96e-07	0.375802	0.00505118
AGTPBP1	2.37e-06	0.378439	0.0404137
HPS3	1.37e-06	0.381726	0.0233575
ENSBTAG00000003892	2.79e-07	0.381956	0.00475568
ZMYM5	3.1e-07	0.38505	0.00528598
PLEKHA2	4.96e-18	0.385242	8.47e-14
SEL1L	2.05e-06	0.385796	0.0350705
CDCA7	1.85e-08	0.393505	0.000315263
GIMAP7.3	1.95e-17	0.396281	3.32e-13
FANCM	3.38e-07	0.397529	0.00576356
SPG11	6.9e-09	0.403453	0.00011781
FCHO1	1.63e-09	0.403855	2.77e-05
DERL3	9.09e-30	0.40455	1.55e-25
WDR3	8.86e-07	0.410661	0.015121
SSBP2	5.3e-12	0.412083	9.05e-08
ENSBTAG00000046324	8.63e-74	0.41424	1.47e-69
ENSBTAG00000045751	2.46e-11	0.414324	4.2e-07
PDGFD	2.31e-14	0.41569	3.94e-10
OTULIN	2.17e-09	0.416338	3.71e-05
TDRD7	5.72e-07	0.416604	0.00976445
SEL1L3	1.1e-06	0.42053	0.0187272
IER3IP1	1.76e-08	0.422469	0.000299836
TRAF3IP3	7.81e-08	0.423896	0.00133367
ZBTB25	1.23e-06	0.426193	0.0209452
MBTD1	9.3e-15	0.426967	1.59e-10
WASHC3	2.14e-06	0.42733	0.0365168
RBL1	2.51e-06	0.427616	0.0429062
EGR1	1.61e-07	0.429677	0.00274359
ZWILCH	2.65e-06	0.432268	0.0452853
SCYL2	4.68e-07	0.434231	0.00799445
RADX	2.34e-06	0.437679	0.039876
ABHD3	3.13e-14	0.438094	5.35e-10
WDR76	5.79e-11	0.438657	9.89e-07
PAFAH2	2.27e-08	0.43961	0.00038718
ENSBTAG00000051896	5.39e-25	0.442912	9.21e-21
MIB1	7.89e-09	0.447292	0.000134668
MGST3	1.59e-17	0.447652	2.72e-13
CHST15	8.68e-07	0.448766	0.014815
ENSBTAG00000000269	2.3e-07	0.456412	0.0039338
CHCHD1	8.36e-11	0.458917	1.43e-06
BoLA	2.71e-08	0.462154	0.000462385
UNC50	1.07e-10	0.464362	1.83e-06
ITGA4	4.92e-23	0.464978	8.4e-19
KSR1	8.19e-15	0.465339	1.4e-10
TUBB2B	4.01e-07	0.465817	0.00683942
ST3GAL5	1.1e-09	0.46587	1.88e-05
FCRL1	1.77e-23	0.467437	3.02e-19
PMEPA1	5.65e-07	0.469526	0.0096514
HELQ	4.05e-17	0.471953	6.92e-13
ENSBTAG00000020684	5.63e-73	0.47925	9.61e-69
CRYBG1	1.25e-15	0.480668	2.13e-11
ENSBTAG00000037510	1.86e-18	0.481767	3.18e-14
GBP6.1	9.15e-11	0.485449	1.56e-06
FAM149B1	1.28e-07	0.488614	0.0021909
RGL2	4.98e-08	0.489425	0.000850175
HLTF	2.59e-28	0.493099	4.42e-24
MAP3K20	6.85e-07	0.499078	0.0116917
KLHL20	1.89e-06	0.500267	0.0322763
EHD3	2.15e-15	0.502676	3.67e-11
ENSBTAG00000037605	8.81e-80	0.503114	1.5e-75
SAMHD1	2.79e-36	0.504658	4.77e-32
SEC22A	4.93e-07	0.505754	0.00841442
GNG5	4.18e-41	0.506345	7.14e-37
OARD1	2.46e-13	0.508898	4.2e-09
PPP1R21	9.07e-08	0.51351	0.00154842
PTER	1.08e-06	0.521211	0.0183861
GIMAP7.1	2.24e-10	0.526092	3.82e-06
GTF2A1	1.84e-17	0.526884	3.15e-13
RUBCNL	1.32e-08	0.529027	0.000225318
RNF44	2.28e-08	0.529301	0.000389949
GSTCD	2.3e-07	0.529827	0.00392631
MARCHF1	5.95e-20	0.533899	1.02e-15
ELL3	7.01e-10	0.534555	1.2e-05
ENSBTAG00000037634	8.86e-10	0.537394	1.51e-05
CCR6	1.43e-06	0.541365	0.0244808
VPS45	4.59e-07	0.542218	0.00783361
GAPT	3.62e-10	0.543202	6.18e-06
ENSBTAG00000054649	4.36e-13	0.554209	7.44e-09
IKZF2	2.07e-21	0.572337	3.54e-17
RPA2	4.37e-12	0.573944	7.47e-08
CD24	1.4e-13	0.57534	2.4e-09
FMC1	1.3e-07	0.58744	0.00221258
ENSBTAG00000038397	5.06e-16	0.594603	8.64e-12
ENSBTAG00000048719	1.35e-16	0.59492	2.31e-12
ZMYM1	8.01e-11	0.597696	1.37e-06
BET1	9.64e-09	0.599101	0.000164687
RNASE6	1.81e-10	0.605216	3.1e-06
ENSBTAG00000053098	9.33e-15	0.609985	1.59e-10
GK5	9.43e-09	0.610006	0.000160949
UBD	1.39e-204	0.612156	2.38e-200
ENSBTAG00000039366	1.73e-07	0.615092	0.00295204
FBN1	1.87e-19	0.628142	3.19e-15
TTLL1	2.6e-12	0.629927	4.43e-08
MRPL50	6.88e-16	0.631146	1.17e-11
COX2	7.24e-241	0.643359	1.24e-236
RNF5	2.78e-08	0.645939	0.000475184
TNFAIP8L2	2.48e-08	0.651688	0.000423963
TRAK1	2.38e-10	0.652187	4.07e-06
COX1	3.96e-271	0.664893	6.76e-267
GCDH	5.99e-10	0.674084	1.02e-05
APIP	7.53e-16	0.68851	1.29e-11
ENSBTAG00000007075	9.93e-47	0.689229	1.7e-42
TOR4A	5.67e-08	0.690848	0.000968146
ENSBTAG00000047764	5.39e-27	0.707406	9.2e-23
ENSBTAG00000046172	1.06e-06	0.708718	0.0181594
NF1	4.27e-07	0.709764	0.00729615
FCRL3	1.26e-21	0.724116	2.14e-17
RDH14	1.17e-09	0.737905	1.99e-05
MIF	4.37e-43	0.777024	7.47e-39
GIMAP7	3.16e-24	0.777339	5.39e-20
ARHGAP1	3.57e-17	0.782897	6.09e-13
ZC4H2	2.02e-06	0.798753	0.0344575
MTBP	1.12e-15	0.800409	1.92e-11
PPP1R1B	4.3e-36	0.81335	7.34e-32
ADAM11	3.07e-09	0.829394	5.25e-05
SERPINI1	2.58e-27	0.841716	4.4e-23
PDGFA	2.8e-06	0.878903	0.0478269
ENSBTAG00000050883	1.19e-08	0.886914	0.00020345
SBF2	6.86e-16	0.890691	1.17e-11
NFE2L3	4.91e-14	0.89192	8.38e-10
ENSBTAG00000037799	5.06e-16	0.897775	8.64e-12
IFITM3	3.9e-20	0.899203	6.66e-16
TUBD1	1.81e-06	0.910014	0.030881
LSM10	1.67e-08	0.922869	0.000284597
PPP2R3A	8.85e-66	0.930108	1.51e-61
ENSBTAG00000049294	2.02e-10	0.94067	3.45e-06
DSB	2.93e-22	0.942652	5e-18
ENSBTAG00000051954	4.52e-11	1.01162	7.72e-07
ENSBTAG00000025398	2.23e-114	1.15456	3.8e-110
ENSBTAG00000054241	7.53e-07	1.19976	0.0128582
BOLA-DQB	9.99e-106	1.21811	1.71e-101
ENSBTAG00000048423	4.49e-08	1.22029	0.000766514
IFITM5	2.37e-26	1.2304	4.05e-22
ENSBTAG00000054768	2.64e-20	1.23602	4.51e-16
PTPRK	1.8e-06	1.27801	0.0306935
ENSBTAG00000046076	1.7e-51	1.28532	2.9e-47
ENSBTAG00000019017	6.27e-44	1.3159	1.07e-39
NAIF1	6.8e-22	1.31792	1.16e-17
ENSBTAG00000049347	8.41e-22	1.39384	1.44e-17
ATRNL1	6.1e-09	1.50302	0.000104127
PGM5	1.02e-11	1.51365	1.75e-07
ENSBTAG00000024272	2.26e-20	1.55206	3.86e-16
ENSBTAG00000033195	6.83e-07	1.82634	0.0116592
ENSBTAG00000052869	1.26e-36	1.90121	2.15e-32
ULBP13	4.15e-09	1.90665	7.09e-05
ENSBTAG00000053373	9.19e-20	1.92551	1.57e-15
BPIFB6	1.54e-06	1.96691	0.0263369
ENSBTAG00000052397	0	2.05125	0
ADAM23	3.17e-07	2.08152	0.00541937
JSP.1	0	2.20971	0
ENSBTAG00000053664	8.98e-53	2.79508	1.53e-48
ENSBTAG00000054008	0	2.94491	0
ENSBTAG00000031825	2.75e-15	3.04771	4.7e-11
ENSBTAG00000045580	2.26e-30	3.10556	3.86e-26
ENSBTAG00000019018	3.12e-60	5.09151	5.32e-56
ENSBTAG00000031205	1.45e-134	6.025	2.47e-130

[truncated: 3 more sheets: Plasma, DC, ML]
